# Supplementary material for: Identification of thermotolerant non-canonical PAMs for robust one-pot CRISPR-Cas12a detection
Source: Nat Commun. 2026 Jan 16;17:1771. doi: 10.1038/s41467-026-68476-3 (PMC12917250; doi:10.1038/s41467-026-68476-3)
Supplement: Supplementary file 3 — Supplementary Data 1 [file 41467_2026_68476_MOESM3_ESM.xlsx]

## Sheet: ANNN-37℃
Time(min)	AAAA				AAAC				AAAG				AAAT				AACA				AACC				AACG				AACT				AAGA				AAGC				AAGG				AAGT				AATA
1	293.787	344.08	393.8		182.027	328.68	251.6		356.84	400.44	284.693		395.013	452.28	325.92		235.627	318.547	340.36		260.4	346.12	431.56		297.12	483.187	449.387		200.613	305.813	502.6		314.107	367.467	428.32		335.88	425.387	403.093		251.92	291.613	375.293		341.733	366.253	497.8		261.08
2	294.707	340.48	393.32		204.827	362.96	303.12		391.28	440.64	298.333		402.453	562.04	377		333.467	475.747	511.56		300	367.44	515.28		295.56	477.347	439.107		241.773	327.293	542.52		333.947	435.947	414.36		400.16	492.227	443.333		311	336.173	371.173		410.293	469.733	589.84		410.76
3	315.547	370.9	411.84		232.207	414.2	357.98		422	500.58	335.713		456.753	685.88	433.1		471.367	643.047	730.96		377.02	438.26	604.16		313.22	507.827	454.647		285.013	361.893	575.88		369.667	519.987	451.08		497.5	593.627	530.353		363.52	396.253	413.133		503.133	575.893	716.32		596.68
4	346.1	407.68	434.14		267.5	477.4	409.02		459.2	562.44	376.64		516.62	825.4	509.88		634.04	822.82	963.42		454.1	545.84	706.58		336.48	546.8	484.84		321.42	406.66	632.08		413.58	603.06	500.16		596.5	706.44	620.18		418.1	450.94	481.32		611.48	691.86	849.2		849.94
5	386.24	438.04	459.18		303.2	524.38	477.72		507.5	624.12	422.84		581.04	965.64	604.14		820.18	1026.04	1213.82		560.96	676.92	824.04		366.4	586.82	535.12		360.26	452.22	697.04		471.44	704.76	570.58		699.14	832.56	719.16		469.68	504.82	546.88		740.26	810.62	994.94		1156.44
6	427.46	470.98	489.66		338.2	572.38	554.98		553.7	696.16	459.26		654.74	1113.34	691.08		1011.46	1256.46	1503.1		682	827	963.18		407.04	629.38	605.16		417.24	520.64	762.46		530.62	807.12	638.8		812.36	969.22	835.92		527.88	562.9	621.8		871.06	940.38	1151.06		1495.38
7	427.46	518.18	523.52		383.92	630.3	642.94		611.7	786.66	506.32		735.54	1275.8	781.22		1211.68	1518.36	1813.92		809.14	973.66	1114.28		464.28	681.64	685.08		474.18	601.24	851.06		602.82	915.56	703.82		940.46	1118.5	952.86		593.86	628.16	694.6		1007.18	1082.5	1322.48		1863.56
8	506.1	575.42	569.6		440.5	712.04	733.82		666.7	888.2	556.16		835.02	1455.34	871.84		1431.08	1790.52	2143.68		946.66	1125.54	1282.88		517.3	751.36	768		544.44	688.08	939.58		680.3	1039.94	780.22		1084.38	1275.44	1086.1		667.96	698.52	766.88		1144.38	1229.36	1508.3		2242.94
9	553.08	632.84	631.04		508.86	809.88	833.68		733.6	1003.22	609.96		933.66	1635.62	968.1		1661.46	2067.1	2473.14		1080.16	1282.18	1460.42		580.08	831.98	841.52		613.88	793.38	1042		757.72	1162.22	856.14		1243.66	1446.26	1215.24		742.58	764.88	840.76		1287.16	1394.46	1700.84		2653.82
10	620.54	703.34	700.18		583.7	912.9	924.6		803.32	1113.86	673.36		1026.96	1817.9	1079.64		1918.06	2338.24	2794.68		1231.1	1453.78	1654.9		637.36	922.74	937.32		681.08	887.62	1142.22		829.46	1291.08	945.3		1409.26	1609.06	1349.72		828.88	826.6	915.02		1440.44	1563.96	1891.92		3087.96
11	701.2	780.62	784.18		642.68	1018.6	1027.4		874.28	1226.68	733.36		1116.12	1998.16	1188.16		2188.84	2621.54	3131.06		1391.82	1643.5	1864.02		697.86	1013.58	1039.28		760.6	984.22	1248.38		904.1	1414.28	1030.08		1590.84	1789.12	1496.16		924.9	910.36	999.52		1606.28	1735.76	2089.86		3530.66
12	790.16	869.5	867.06		701.92	1122.78	1145.16		960.74	1345	813.18		1207.76	2192	1308.24		2461.06	2936.92	3491.24		1560.1	1841.96	2075.52		757.56	1092.56	1152.96		831.4	1082.1	1371.08		978.92	1541.98	1119.88		1769.56	1981.3	1644.76		1027.9	992.2	1091.98		1772.74	1895.86	2297.9		3994.84
13	878.86	983.2	958.74		764.42	1247.9	1268.8		1044.06	1465.14	894.1		1326.88	2403.16	1423.56		2748.26	3264.06	3874.04		1738.8	2044.24	2288.24		815.74	1166.76	1270.54		913.38	1175.08	1498.2		1058.78	1692	1213.54		1947.1	2175.14	1799.42		1134.66	1085.78	1192.74		1937.96	2059.36	2508.68		4479.66
14	957.6	1091.24	1064.28		837.98	1379.5	1404.7		1130.7	1591.58	982.04		1444.04	2618.12	1541.56		3045.6	3601.94	4278.3		1930.82	2263.84	2514.28		882.4	1253.56	1377.74		997.6	1285.76	1630.68		1148.46	1850.2	1303.82		2122.88	2394.78	1962.54		1236.7	1182.32	1294.04		2114.98	2244.12	2727.78		5011.12
15	1050.46	1188.92	1171.34		919.58	1515.42	1535.14		1222.52	1721.7	1065.32		1554.64	2850.32	1673.42		3347.04	3944.62	4692.52		2137.74	2492.38	2752.74		951.88	1360.7	1495.54		1090.94	1405.14	1760.14		1239.1	2019.12	1390.48		2310.72	2611.74	2120.76		1339.8	1275.84	1395.08		2295.16	2439.64	2948.28		5542.3
16	1152.7	1287	1289.3		998.22	1645.18	1673.6		1322.02	1864.1	1140.1		1657.64	3079.34	1799.78		3650.08	4288.96	5124.46		2334.26	2727.72	3013.78		1036.68	1482.04	1617.36		1197.5	1527.78	1901.46		1333.2	2180.42	1482.1		2506.18	2832.84	2289.92		1440.2	1385.34	1490.96		2488.68	2638.44	3173.62		6082.3
17	1258.42	1386.66	1408.52		1080.42	1770.88	1814.22		1425.98	2017.6	1226.88		1760.66	3323.68	1934.8		3955.96	4645.74	5560.84		2531.28	2975.68	3290.38		1124.5	1612.92	1756.6		1303.26	1646.96	2044.02		1418	2345.48	1577		2725.44	3061.9	2461.62		1552.86	1498.4	1593.5		2694.94	2835.78	3412.52		6630.5
18	1374.2	1502.18	1526.22		1167.44	1904.96	1959.02		1531.3	2179.1	1315.76		1883.54	3571.36	2058.36		4281.84	5023.3	6002.78		2722.3	3215.5	3573.12		1224.42	1731.24	1897.56		1409.62	1770.82	2195.94		1510.86	2523.92	1686.46		2944	3284.38	2639.38		1672.56	1614.34	1702.62		2894.86	3037.6	3658		7200.7
19	1482.82	1623.24	1648.88		1250.2	2057.98	2111.92		1627.42	2336.7	1420.22		2012.36	3815.96	2179.78		4620	5396.74	6444.76		2920.24	3476.14	3853.22		1322.16	1855.32	2035.84		1513.74	1902.5	2372.9		1617.88	2700.86	1801.12		3159.34	3521.4	2814.5		1785.34	1729.38	1816.4		3108.84	3246.76	3904.62		7812.52
20	1602.82	1749.28	1777.52		1335.06	2214.26	2269.88		1730.64	2494.02	1523.24		2140.1	4073.68	2311.88		4981.36	5788.24	6913.96		3147.3	3744.16	4140.42		1425.16	1984.4	2188.58		1609.4	2049.18	2548.38		1722.86	2894.48	1914		3382.24	3768.5	3003.44		1906.12	1844.86	1936.38		3328.98	3455.66	4151.74		8435.38
21	1726	1885.52	1913.38		1424.88	2366.92	2429.36		1836.6	2659.24	1618.08		2252.74	4316.94	2440.84		5350.76	6175.9	7399.1		3388.7	4014.18	4432.92		1535.2	2112.5	2337.92		1722.6	2194.54	2718.54		1830.22	3085.16	2029		3604.62	4017.84	3204.8		2030.9	1952.82	2044.66		3549.64	3659.94	4410.48		9075.42
22	1861.68	2021.5	2053.82		1517.08	2529.48	2589.18		1946.5	2842	1715.74		2368.98	4573.44	2588		5718.28	6568.04	7884.1		3633.58	4306.52	4743.14		1635.62	2257.02	2504.66		1847.96	2340.36	2890.7		1940.24	3279.58	2140.1		3851.92	4276.22	3414.8		2157.54	2066.42	2153.68		3783.16	3869.64	4671.32		9733.16
23	1992.62	2148.96	2197.28		1612.8	2695.42	2750.38		2062.76	3037	1822.22		2495.62	4841.64	2748.2		6101.92	6980.62	8380		3868.66	4599.24	5072.92		1745.34	2406.2	2688.12		1988.9	2494	3055.04		2053.84	3498.6	2255.9		4098.84	4546.86	3627.28		2292.6	2183.06	2269.74		4021.64	4093.52	4942.16		10425
24	2125.64	2282.48	2335.52		1707.94	2861.86	2916.44		2174.8	3219.18	1941.06		2626.44	5124.58	2903.48		6494.4	7400.66	8872.38		4102.68	4914.52	5408.66		1849.98	2567.66	2874.12		2126.96	2652.94	3225.96		2174.38	3725.58	2383.18		4355.76	4823.86	3837.8		2427.18	2303.16	2394.14		4247.72	4325.48	5216.3		11150
25	2260.76	2434.38	2471.98		1805.8	3033.72	3085.6		2303.42	3409.04	2057.4		2778.6	5415.96	3059.48		6902.5	7843.04	9381.2		4344.72	5242.5	5760.38		1968.74	2738.58	3058.86		2245.52	2808.86	3404.76		2299.6	3974.12	2522.92		4614.14	5113.7	4059.14		2564.26	2431.44	2523.36		4483.42	4558.62	5486.96		11891.5
26	2397.92	2591.04	2626.36		1917.36	3212.66	3269.08		2444.66	3605	2176.12		2925.4	5698.48	3215		7323.1	8302.9	9922.54		4610.72	5577.8	6115.84		2111.46	2920.52	3252.34		2361.46	2956.1	3599.72		2430.84	4234.38	2666.86		4880.72	5402.52	4286.34		2713.6	2565.2	2655.84		4731.82	4796.68	5782.1		12632.8
27	2555.66	2740.3	2787.58		2032.14	3391.6	3451.86		2596.2	3812.46	2300.98		3073.3	5982.68	3377.38		7759.98	8761.96	10471		4887.38	5925	6481.94		2244.72	3105.62	3447.84		2473	3098.88	3805.02		2571.68	4503.56	2805.88		5166.92	5685.7	4525.3		2863.56	2699.9	2797.48		4988.26	5032.26	6076.82		13398.5
28	2729	2903.02	2965.74		2151.66	3578.22	3641.02		2744.28	4027.5	2433.24		3218.46	6265.1	3564.54		8199.02	9232.52	11003.1		5168.5	6286.3	6881.08		2385.2	3280.6	3643.22		2607.04	3254.3	4023.8		2723.92	4769.08	2939.6		5462.96	5985.52	4770.76		3016.82	2837.06	2945.22		5254.08	5273.02	6371.78		14184.6
29	2921.02	3068	3148.66		2267.66	3755.98	3844.32		2888.08	4238.36	2581.54		3366.96	6556.98	3750.2		8643.72	9716.58	11548.5		5476.08	6663.86	7286.96		2517.02	3464.94	3847		2755.06	3437.66	4236.34		2877.2	5020.76	3075.68		5776.76	6294.3	5022.56		3177.3	2986.52	3100.74		5512.92	5516.36	6676.18		15011
30	3123.5	3245.2	3318.36		2372.76	3936.12	4039.46		3024.94	4441.16	2738.2		3521.74	6845.52	3929.56		9100.22	10181.2	12091.5		5782.46	7057.08	7701.6		2638.08	3638.54	4045.38		2910.02	3626.34	4437.84		3026.58	5270.42	3215.6		6080.18	6616.86	5292.62		3347.1	3147.94	3256.62		5779.14	5757	6964.6		15848.7
31	3323	3436.46	3490.96		2491.02	4125.8	4234.8		3168.5	4662.6	2889.56		3693.1	7139.16	4102.58		9560.54	10654.8	12649.7		6104.3	7453.98	8110.2		2778.12	3831.66	4248.94		3063.54	3811.96	4634.48		3175.04	5515.1	3378.76		6397.78	6949.76	5570.78		3523.64	3330.52	3411.42		6052.68	6010.48	7268.66		16704.8
32	3511.62	3620.48	3668.62		2626.1	4335.14	4428.08		3329.56	4895.66	3032.8		3875.8	7433.08	4277.7		10037	11126.3	13215		6423.7	7849.38	8514.54		2916.42	4034.78	4460.42		3204.76	3995.56	4827.26		3325.5	5769.88	3541.24		6721.5	7277.08	5869.44		3703.76	3519.82	3564.84		6335.16	6266.76	7584.94		17598.5
33	3698.12	3808.16	3849.54		2769.3	4542.88	4624.94		3488.82	5133.78	3185.74		4059.36	7728.44	4470.6		10508.5	11598.6	13775.6		6738.04	8255.64	8925.6		3065.92	4236.92	4669.5		3369.62	4169.98	5024.44		3487.32	6027.04	3706.14		7049.64	7611.94	6172.12		3874.62	3705.96	3725.24		6635.2	6532.6	7907.26		18470.9
34	3880.78	4011.4	4035.42		2904.56	4750.56	4839.76		3640.6	5374.56	3335.92		4237.04	8036.56	4679.68		10990	12068.2	14362.7		7083.28	8670.4	9345.14		3228.6	4450.48	4898.26		3529.96	4338.9	5218.18		3668.38	6294.68	3865.58		7402	7945.76	6479.84		4056.46	3888.12	3894.14		6934.58	6790.36	8237.12		19341.7
35	4067.54	4218.88	4220.12		3048.5	4948.4	5056.26		3800.58	5612.18	3503.2		4414.76	8345.46	4893.08		11505	12546.8	14969.8		7435.5	9104.56	9772.34		3393.46	4674.16	5143.62		3710.16	4528.34	5429.04		3863.9	6566.76	4027.82		7759.76	8286.8	6790.84		4243.42	4086.6	4069.92		7245.5	7050.7	8557.9		20217.1
36	4258.82	4423.84	4392.22		3181.4	5155.76	5267.82		3961.24	5852.3	3680.12		4596.44	8648.5	5106.28		12040.9	13035.8	15574.5		7799	9561.78	10197.9		3569.46	4911.46	5394.38		3870.6	4707.78	5649.4		4067.06	6827.56	4199.4		8140.18	8647.76	7114.2		4434.74	4288.4	4253.2		7559.48	7302.78	8877.82		21122.2
37	4451.02	4634.1	4594.6		3321.98	5377.38	5497.54		4140.04	6105.26	3855.66		4803.8	8964.82	5328.7		12611.1	13527.1	16179.6		8174.18	10031.2	10651.6		3747.08	5164.4	5649.78		4024.6	4914.42	5877.96		4296.98	7100.36	4397.8		8540.12	9033.08	7458.5		4656.36	4514.8	4456.2		7877.3	7561.18	9202.7		22093.4
38	4663.24	4847.12	4795.64		3480.86	5624.68	5739.48		4336.22	6372.74	4049.88		5017.46	9292.2	5567.22		13202.4	14029.1	16809.1		8551.08	10524.8	11126.4		3927.32	5429.46	5905.04		4197.18	5130.94	6132.36		4537.08	7381.54	4628.64		8970.82	9451.7	7838.56		4895.32	4759.76	4676.1		8216.76	7844.88	9540.08		23084.8
39	4876.78	5060	4995.54		3629.38	5876.68	5983.2		4525.54	6635.98	4249.12		5241.5	9610.46	5818.72		13783.7	14511.3	17446		8939.5	11003.4	11605.2		4120.1	5675.74	6149.64		4362.78	5331.9	6389.18		4773.88	7672.92	4866.26		9401.26	9862.2	8226.26		5146.78	5013.48	4894.48		8549.44	8122.84	9875.7		24030.9
40	5104.16	5289.98	5195.76		3784.92	6118.14	6225		4719.84	6909.68	4451.54		5462.66	9940.4	6071.3		14389.2	15016	18104.1		9343.44	11474	12071.5		4325.4	5928.94	6399.3		4545.76	5546.1	6640.54		5008.86	7967.54	5089.9		9838.54	10264.9	8628.56		5395.4	5280.32	5113.28		8877.8	8400.92	10211.1		24947
41	5324.68	5517.02	5379.76		3951.26	6353.22	6460.74		4904.98	7187.14	4675.5		5679.02	10255.9	6314.06		14983.2	15524.9	18756.7		9749.32	11944.9	12526.6		4526.58	6179.56	6651.32		4711.86	5753.6	6888.44		5252.56	8253.34	5300.9		10272.8	10645.5	9028.26		5636.24	5545.1	5331.08		9197.72	8680.68	10534.6		25846.6
42	5536.36	5739.1	5587.06		4123.74	6577.46	6701.42		5089.7	7466.7	4896.06		5901.16	10556.8	6544.92		15567.6	16018.6	19389.5		10143.5	12406	12962.1		4723.22	6425.32	6917.88		4885.9	5973.78	7123.02		5506.64	8519.44	5505.7		10694.5	11023.1	9424.72		5885.98	5822.66	5555.08		9512.94	8955.9	10848.2		26742.2
43	5753.28	5969.54	5805.74		4316.34	6805.44	6946.14		5291.86	7754.78	5109.04		6136	10890.9	6770.8		16153.9	16526.4	20042.3		10538.9	12869.9	13400.2		4921.64	6678.88	7205.14		5077.44	6195.94	7369.56		5786.54	8795.76	5724.14		11134.6	11424.7	9833.6		6147.34	6098.46	5783.22		9827.08	9244.32	11175.7		27652.4
44	5965.8	6193.82	6028.24		4506.22	7057.38	7200.44		5507.94	8034.96	5325.04		6376.3	11209.6	7016.44		16739.4	17021	20716.1		10945.7	13328.4	13853.1		5128.88	6933.62	7501.38		5264.38	6410.92	7632.48		6083.9	9099.86	5968.34		11570.3	11822.1	10251.5		6421.14	6376.62	6022.52		10141.4	9540.82	11523.2		28521.9
45	6184.28	6431.9	6254.9		4692.28	7329.72	7466.58		5729.84	8312.5	5545.34		6620.72	11557	7282.04		17314	17507.7	21378.8		11379.9	13767.5	14290.7		5352.9	7193.86	7786.76		5457.08	6619.42	7890.3		6376.56	9403.5	6232.84		12016.2	12223.6	10668.5		6698.24	6647.4	6263.78		10449.5	9821.26	11865.5		29345.7
46	6403.54	6680.86	6474.26		4883.78	7618.02	7733.66		5947.44	8599.98	5788.56		6880.24	11906.6	7548.9		17887.3	18006.8	22037		11859.5	14188	14736		5600.54	7463.34	8070.24		5659.26	6837.02	8160.56		6686.96	9707.78	6517.72		12486.3	12622.9	11080		6982.7	6914.58	6505.56		10771.3	10104.7	12208.5		30152.9
47	6635.68	6930.14	6699.2		5069.64	7899.36	8000.32		6171.52	8901.4	6023.38		7134.8	12230.7	7810.34		18432	18495.9	22688.5		12344.3	14590.4	15178.3		5845.94	7747.48	8356.18		5855.86	7050.68	8426.76		7016.58	10006.4	6806.34		12967.5	13022.5	11492.8		7287.88	7197.58	6756.04		11106.5	10376	12539		30931.6
48	6874	7176.68	6934.72		5261.88	8178.18	8261.08		6394.54	9206.42	6255.18		7388.38	12568.5	8059.6		18949.8	18962.4	23320.1		12826.3	14980.9	15593.2		6088.36	8029.88	8650.34		6035.5	7240.04	8693.18		7347.78	10302.4	7101.02		13450.3	13416.4	11916.7		7614.74	7471.56	7019.44		11435.6	10640	12868.5		31646.4
49	7112.06	7414.5	7181.24		5457.18	8451.44	8535.32		6630.2	9520.82	6505		7660.52	12892.8	8310.72		19475.7	19433.9	23959.8		13307.4	15381.8	16040.5		6339.28	8322.86	8957.06		6213.7	7443.42	8970.44		7701.44	10619.4	7394.62		13939.9	13814.2	12375.4		7964.52	7756.1	7295.58		11779.8	10926.2	13220		32334.4
50	7337.6	7655.72	7418.32		5678.12	8734.46	8816.94		6866.94	9811.4	6755.3		7934.2	13221.2	8567.16		19998.6	19904.6	24590.1		13773.8	15798.9	16483		6597.2	8605.02	9258.96		6396.84	7659.74	9237.74		8052.7	10940.6	7691.22		14433.1	14212.5	12840.5		8329.14	8044.48	7581.12		12109.4	11209.2	13564.4		32933.6
51	7555.98	7895.1	7648.1		5909.02	9025.16	9117.12		7095.74	10100.3	7025.84		8221.18	13559.7	8816.84		20519.3	20375.2	25202.4		14247.4	16225.6	16926		6878.12	8876.72	9550		6583.16	7899.3	9501.46		8411.54	11263.4	8000.88		14921.6	14594.2	13303.7		8702.92	8310.26	7859.92		12421.8	11493.3	13906.7		33458.6
52	7785.22	8127	7876.86		6145.44	9337.02	9408.96		7337.5	10414.9	7299.84		8509.42	13913.7	9084.82		21053.9	20829.4	25825.4		14713.6	16655.6	17389		7170.82	9168.28	9844.74		6777.04	8160.86	9764.12		8774.88	11581.1	8330.44		15434.8	14997.4	13755.5		9085.52	8583.3	8145.74		12748.9	11776.3	14259.7		33970.1
53	8026.5	8372.62	8116.9		6369.72	9639.52	9682.5		7590.26	10734.1	7574.48		8783.96	14266	9344.86		21587	21282.5	26421.4		15176.1	17080.4	17826.2		7464.08	9468.54	10147		6959.02	8408.46	10028.8		9121.62	11897.5	8674.32		15948	15401.1	14194.6		9479.46	8861.44	8435.42		13078.5	12046.1	14613.2		34459.4
54	8263.98	8616.1	8367.96		6590.52	9956.22	9958.98		7835.58	11052.3	7853.76		9057.64	14608.6	9603.24		22093.2	21719.9	27016.1		15636.4	17501.7	18275.9		7768.24	9772.24	10459.2		7154.72	8642.52	10310		9453.56	12212.8	9023.12		16452.7	15798.5	14617.6		9888.62	9141.9	8740.76		13430.1	12340.4	14974.3		34896.7
55	8498.46	8864.38	8618.42		6813.02	10297.1	10251.8		8073.64	11371.6	8131.88		9331.68	14969.6	9874.88		22597	22158.6	27602		16078.4	17913.4	18728.4		8097.76	10081.9	10785.8		7365.72	8864.98	10604.1		9788.12	12534.9	9380.32		16975	16213	15042.5		10327.4	9436.06	9060.5		13783.7	12641.2	15351.6		35297.9
56	8728.58	9112.24	8865.8		7039.28	10623.4	10548.6		8309.52	11669.8	8405.4		9596.68	15324.1	10147.1		23071.2	22599.2	28198.3		16517.8	18332.9	19168.9		8430.24	10386.1	11112.3		7582.42	9082.08	10901.2		10116.3	12865.6	9725.66		17475.4	16615.8	15463.3		10792.7	9733.06	9375.78		14134.8	12950	15717.2		35667.1
57	8960.58	9358	9121.42		7267.62	10968.1	10840.2		8552.52	11968.1	8683.18		9874.38	15681.3	10440.6		23530.6	23001.3	28779		16958	18733.7	19598		8752.32	10664.9	11440.3		7799.26	9295.04	11183.5		10438.2	13185.7	10065.5		17971.6	17012.4	15884.7		11268.7	10024	9699.38		14486.4	13248.5	16073.9		36016.1
58	9209.99	9618.39	9377.92		7511.23	11328.7	11125.9		8819.76	12285.6	8970.37		10151.1	16034.9	10727.6		23997	23411.5	29338.5		17405.6	19129.3	20033.4		9087.85	10959.8	11762.4		8008.58	9525.01	11471.3		10762.3	13536.4	10418.7		18489.2	17411.8	16304.1		11730.6	10342.8	10023.6		14842.2	13539.9	16441.1		36381
59	9456.59	9872.87	9609.36		7775.89	11671.8	11399.6		9090.92	12615	9252.71		10420.7	16346.6	11013.8		24451.5	23828.8	29856.3		17806	19521.3	20464.1		9417.69	11254.1	12099.8		8207.84	9752.29	11733.9		11064	13858.9	10790.6		18978.4	17802.3	16725		12160.2	10667.3	10380.9		15187.2	13854	16818		36712
60	9694.15	10134.4	9834.4		8054.85	12051.3	11695.8		9335.92	12957.5	9533.55		10665.2	16628.4	11309.3		24906	24177.8	30308.7		18212.4	19909.5	20888.5		9754.89	11557.3	12453.7		8418.6	9975.65	11990		11377.5	14170.7	11157.1		19463.6	18176.7	17146.1		12553.2	10971.4	10753.3		15516.8	14138.9	17191		37004.5
[truncated: 155 more columns]

## Sheet: TNNN-37℃
Time(min)	TAAA				TAAC				TAAG				TAAT				TACA				TACC				TACG				TACT				TAGA				TAGC				TAGG				TAGT				TATA
1	371.72	267.893	265.2		363.773	346.453	451.053		417.133	348.52	271.813		410.747	401.493	438.12		188.133	229.2	178.36		327.08	340.04	360.973		563.16	604.107	464.427		413.427	315.987	317.573		397.533	453.013	473.373		295.213	354.227	297.627		420.893	348.973	435.827		449.093	344.387	322.547		534.293
2	385.04	265.013	276.64		444.373	434.693	540.093		416.373	387.8	348.813		426.427	427.253	475.8		274.453	259.84	231.44		542.24	510.36	586.013		712.12	746.667	631.387		497.067	448.107	395.773		439.333	527.813	534.653		322.773	411.867	356.867		440.093	391.053	485.907		530.093	399.867	361.307		742.213
3	414.12	274.053	302.08		567.653	535.753	658.313		457.073	444.22	431.273		483.187	475.733	508.6		344.493	339.96	279.78		810.4	737.26	882.953		881.62	923.147	849.847		619.087	610.167	502.633		533.553	643.093	611.233		409.913	508.927	439.807		496.893	469.453	566.227		611.733	492.627	422.367		1011.81
4	433.04	287.66	329.04		713.76	653.76	792.54		525.52	543.72	553.7		546.74	532.42	552.78		433.6	459.96	355.22		1113.14	1009.86	1230.52		1070.34	1107.42	1094.9		749.26	793.42	619.84		660.18	760.78	693.84		504.48	621.76	521.02		576.7	545.04	658.68		698.24	587.04	500.12		1346.5
5	453.22	319.2	357.22		888.18	806.6	944.36		609.12	658.6	706.02		613.96	589.76	606.64		541.4	585.56	445.66		1466.04	1322.28	1620.24		1267.46	1307.26	1372.84		902.84	1000.18	747.36		804.9	904.44	807.84		611.8	734.12	614.94		689.58	623.72	768.56		791.02	665.06	576.86		1741.98
6	470.88	361.44	386.94		1071.46	972.96	1114.7		703.52	800.34	880.86		681.66	647.16	659.84		658.36	720.98	549.24		1847.78	1666.58	2050.6		1461.48	1523.92	1673.38		1074.64	1216.94	888.4		957.9	1060.66	949.74		729.24	854.96	716.06		810.6	714.9	875.82		889.06	757.02	652.5		2202.92
7	500.74	403.36	417.48		1254.5	1152.18	1304.56		799.14	954.52	1060.8		740.04	706.7	715.18		782.74	853.76	667.76		2245.5	2038.88	2497.64		1676.32	1738.48	1987.54		1262.48	1452.4	1032.76		1110.4	1223.36	1108.52		858.44	985.62	833.26		935.46	811.5	991.5		994.66	850.54	733.76		2697.26
8	535.58	447.6	457.34		1457.72	1344.14	1509.74		911.62	1109.22	1255.36		817.7	777.34	774.02		914.54	1001.82	790.66		2671.62	2430.88	2961.42		1897.42	1972.1	2323.58		1459.36	1709.02	1193.32		1279.98	1409.98	1269.7		1006.04	1139.82	964.92		1075.64	924.52	1116.72		1104.84	945.88	821.02		3225.18
9	567.54	484.18	506.82		1687.84	1538.94	1724.3		1039.18	1270.32	1460.46		896.2	853.84	841.88		1064.76	1172.74	920.36		3119.22	2842.74	3453.58		2149.28	2208.82	2676.8		1651.98	1979.16	1355.72		1468.48	1593.36	1439.44		1151.66	1308.02	1094.52		1215.74	1046.98	1257.52		1204.78	1050.18	910.66		3787.14
10	605.86	523.48	564.34		1933.46	1752.18	1959.78		1187.44	1445.38	1683.12		983.82	935.5	924.02		1231.26	1365.02	1070.84		3587.66	3266.64	3964.74		2424.12	2462.92	3053.76		1851.1	2260.92	1517.8		1661.1	1795.96	1608.72		1323.92	1485.24	1236.14		1375.46	1180.46	1422.04		1307.48	1149.66	1010.66		4378.56
11	651.18	567.02	619.72		2193.4	1974.96	2210.3		1338.9	1635.14	1933.36		1066.86	1024.6	1015.98		1417.44	1559.42	1223.12		4076.44	3705.48	4503.44		2708.54	2740.16	3455.28		2059.88	2552.8	1707.72		1882.8	2017.5	1783.88		1504.12	1665.94	1378.4		1548.86	1324.38	1582.1		1416.74	1262.32	1102.68		5007.18
12	705.94	617	667.84		2454.06	2202.64	2464.84		1498.68	1833.48	2187.78		1146.34	1109.36	1093.98		1601.48	1751.24	1399.76		4586.42	4146.6	5062.54		3004.24	3032.84	3858.42		2283.42	2851.56	1900.62		2103.36	2245.12	1974.54		1704.22	1860.28	1533.42		1720.44	1464.6	1757.56		1537.78	1385.02	1193.58		5665.24
13	772.74	678.38	722.14		2711.74	2451.66	2732.92		1669	2050.72	2459.46		1236.22	1196.36	1159.78		1789.58	1954.16	1580.54		5117.44	4615.04	5628.08		3298.34	3336.88	4269.38		2520	3163.46	2105.98		2338.96	2488.46	2179.46		1914.04	2059.9	1697.6		1890.68	1609.4	1945.3		1668.18	1503.74	1286.68		6345.46
14	828.08	745.36	777.7		2996.42	2710.74	3005.9		1851.08	2276.82	2732.78		1332.96	1288.28	1227.84		1991.28	2177.26	1749.02		5668.58	5108.98	6227.7		3610.24	3642.5	4696.92		2760.46	3484.02	2325.82		2593.36	2740.86	2405.84		2120.24	2267.2	1877.52		2074.32	1762.02	2143.46		1792.62	1615.9	1378.92		7035
15	883.06	813.12	846.1		3276.46	2973.32	3276.64		2050.36	2517.76	3019.42		1428	1378.5	1307.66		2195.8	2416.22	1914.54		6219.3	5625.62	6850.72		3932.56	3946.12	5133.1		3010.26	3812.16	2539.5		2843.92	3004.68	2644.2		2331.54	2490.1	2069.3		2281.52	1924.32	2358.44		1920.84	1716.26	1490.26		7741.78
16	942.9	873.62	921.68		3576.18	3235	3564.04		2270.08	2773.86	3329.54		1521.54	1468.82	1396.58		2411.62	2682.76	2095.36		6780.78	6155.12	7490.94		4263.56	4256.6	5595.84		3270.7	4148.92	2761.2		3103.98	3275.16	2883.36		2548.5	2709.22	2257.52		2505.26	2102.86	2576.12		2042.46	1818.08	1603.92		8460.32
17	1012.06	938.26	1010.6		3894.04	3505.74	3861.22		2486.84	3037.38	3649.4		1617.9	1567.6	1501.12		2638.46	2964.48	2310.74		7368.26	6683.74	8143.36		4603.58	4577.88	6071.84		3546.02	4496.54	2992.96		3376.34	3556.06	3124.8		2774.38	2938.92	2457.16		2738.14	2292.3	2799.18		2176.38	1938.14	1727.24		9190
18	1087.68	1015.08	1110.58		4211.84	3781.46	4171.2		2698.8	3299.76	3995.74		1720.1	1671.46	1598.7		2883.38	3255.26	2541.96		7970.6	7222.5	8805.34		4940.62	4904.28	6559.92		3826.4	4861.44	3233.58		3656.68	3832.58	3364.32		3016.02	3177.16	2666.74		2976.1	2485.54	3023.66		2312.24	2058.74	1834.8		9960.82
19	1169.06	1106.48	1217.04		4550.2	4080.92	4508.08		2920.12	3578.78	4339.06		1838.62	1781.16	1701.3		3140.98	3550.56	2772.9		8588.26	7775.5	9484.08		5290.7	5229.64	7067.98		4111.54	5239.16	3480.32		3965.1	4117.58	3619.94		3274.3	3419.28	2882.64		3223.98	2685.82	3253.04		2458.52	2189	1930.38		10741.7
20	1255.68	1204.54	1320.64		4886.86	4398.6	4851.72		3148.32	3868.72	4697		1953.16	1895.72	1807.34		3400.86	3848.22	2991.46		9214.32	8350.28	10179		5655.48	5568.26	7594.64		4401.44	5619.58	3726.3		4275.02	4412.98	3884.56		3552.62	3675.88	3106.26		3471.6	2882.82	3484.06		2603.32	2328.94	2027.88		11540.2
21	1334.1	1302.32	1419.1		5219.68	4717.82	5182.58		3398.12	4172.9	5050.96		2064.84	1998.1	1899.22		3656.9	4155.76	3206.66		9840.26	8925.26	10899		6029.86	5918.18	8137.34		4676.82	6003.38	3983.82		4567.22	4710.9	4159.9		3838.38	3941.8	3318.98		3724.14	3084.66	3719.12		2728.6	2456.98	2128		12356.4
22	1416.28	1389.34	1520.76		5565.46	5053.9	5522.02		3667.18	4483.94	5397.96		2187.5	2100.58	1991		3922.88	4480.02	3450.18		10491.6	9505.36	11632.9		6419.58	6282.72	8676.96		4977.72	6389.58	4248.66		4864.6	5024.74	4434.62		4113.24	4223.74	3539.44		3981	3298.4	3979.34		2857.1	2593.52	2247.58		13174.6
23	1503.34	1471.6	1623.92		5906.7	5381.46	5867.84		3927.4	4797.32	5762.8		2316.34	2213.92	2081.78		4203.88	4809.62	3702.7		11153.3	10090.1	12389.4		6813.88	6661.26	9232.56		5299.8	6795.82	4535.2		5174.4	5354.76	4707.78		4401.1	4519.66	3774.3		4243.28	3513.1	4255.08		2987.08	2726.54	2381.76		14042.6
24	1591.68	1558.7	1735.98		6277.28	5709.2	6216.68		4180.32	5126.2	6138.62		2436.5	2329.22	2174.68		4496.48	5150.82	3968.76		11814.5	10657.8	13135.5		7205.52	7026.96	9785.48		5620.98	7204.94	4821.04		5505.86	5693.08	4993.84		4681.78	4806.1	4015.04		4510.1	3717.9	4536.18		3144.36	2858.92	2520		14912.6
25	1692.92	1648.06	1841.96		6670.06	6058.98	6600.74		4428.82	5462.32	6534.64		2548.72	2448.9	2290.42		4802.34	5498.98	4251.02		12497.8	11233	13878.1		7611.6	7404.58	10372.4		5949.72	7611.94	5098.82		5859.5	6041.54	5293.78		4973.84	5086.66	4259.06		4774.96	3944.4	4824.1		3310.32	2990.06	2649.38		15792.6
26	1787.98	1756.44	1956.64		7069.26	6418.22	7001.82		4684.3	5802.6	6935.92		2676.16	2565.88	2399.2		5121.12	5868.02	4552.82		13179.3	11810.5	14632.8		8027.76	7794.8	10971.2		6272.9	8039.36	5391.66		6228.34	6399.54	5607.88		5273.38	5378.58	4496.46		5059.8	4187.3	5106.12		3474.06	3127.56	2764.02		16680.1
27	1888.3	1879.1	2084.6		7466.76	6792.48	7422.48		4954.62	6147.8	7336.3		2805.06	2684.84	2514.2		5447.52	6252.82	4873.56		13868.3	12404.5	15382.9		8444.5	8179.24	11589.4		6599.8	8455.62	5683		6590.64	6744.46	5926.1		5570.58	5672.06	4757.2		5350	4444.5	5388.24		3635.06	3265.78	2868.84		17564.1
28	1996.66	1999.68	2219.42		7861.6	7181.98	7865.14		5238.78	6499.68	7753.32		2951.08	2808.38	2636.86		5775.04	6638.66	5202.92		14568.1	13024.6	16146.1		8884.7	8588.98	12239.6		6967.3	8897.56	6001.24		6965.76	7110.02	6253.9		5899.22	5985.62	5028.76		5662.76	4710.66	5694.84		3788.88	3412.08	3001.04		18485.2
29	2102.62	2113.92	2352.18		8271.86	7563.98	8290.12		5529.76	6872.22	8190.2		3100.24	2932.86	2757.44		6099	7014.48	5544.04		15272.7	13655.9	16934.3		9320.12	9006.64	12895.5		7344.7	9351.3	6319.2		7350.82	7494.66	6588.72		6246.76	6318.92	5310.86		6001.26	4985.9	6017.2		3959.52	3570.5	3136.1		19426.7
30	2206.28	2215.76	2474.4		8683.6	7953.48	8711.6		5828.84	7267.06	8634.44		3230.76	3061.14	2895.08		6428.36	7388.92	5878.1		15981.5	14260.4	17709.6		9767.92	9416.64	13545.6		7726.96	9798.64	6635.2		7745.3	7891.3	6929.78		6599.48	6644.86	5596.64		6333.28	5264.76	6332.3		4133.42	3725.08	3275.22		20364.1
31	2314.86	2326.6	2587.2		9112.08	8348.42	9140.58		6145.62	7684.24	9076.78		3363.42	3198.62	3029.18		6785.82	7771.32	6227.44		16698.5	14861.2	18505.4		10228.9	9843.18	14190.5		8119.16	10260.1	6967.8		8139.64	8289.82	7280.3		6955.6	6968.58	5879		6673.44	5550.42	6658.62		4314.64	3884.14	3412.46		21311.9
32	2430.24	2442.72	2709.8		9544.5	8749.7	9563.52		6468.56	8104.8	9535.28		3490.42	3344.16	3161.92		7148.62	8159.84	6571.86		17405.4	15463	19314.5		10688.7	10273	14860.9		8496.26	10716.4	7303.06		8540.16	8687.7	7637.42		7292.56	7285.08	6175.24		7010.32	5839.12	6985.1		4496.18	4028.02	3535.58		22247.3
33	2557.9	2562.48	2844.88		9982.12	9163.48	10021.1		6795.68	8531.64	9989.76		3634.08	3500.58	3304.62		7513.64	8543.3	6926.86		18117.1	16048.4	20116.7		11149.2	10714.4	15552.2		8875.02	11179.4	7654.06		8941.46	9085	7993.82		7625.9	7603.18	6474.98		7353.06	6120.64	7303.82		4674.16	4180.46	3664.7		23165.4
34	2684.6	2681.64	2992.66		10434	9593	10495.3		7132.4	8945.34	10451.5		3794.6	3660.12	3447.48		7878.62	8939.12	7304.2		18843.3	16659.1	20914		11611.1	11175	16264		9259.64	11656	8016.68		9348.84	9498.68	8351.26		7985.28	7944.66	6780.26		7727.9	6414.22	7649.58		4861.64	4338.16	3794.28		24071
35	2817.34	2795.28	3139.22		10880.4	10023.6	10967.9		7461.84	9359.04	10935.5		3959.46	3814.66	3584.1		8235.48	9324.68	7672.74		19552.6	17274.9	21686.3		12095.4	11620.1	16977.4		9647.8	12149.2	8364.28		9767.88	9918.74	8706.98		8353.94	8313.28	7099.98		8104.22	6721.56	7988.3		5047.04	4492.16	3927.9		24976
36	2937.88	2927.98	3288.1		11323.8	10446	11436		7797.82	9790.42	11428.3		4123.98	3962.62	3715.96		8600.82	9727.18	8049.38		20252.1	17903.5	22437.7		12571.5	12053.9	17686		10041.9	12624.9	8697.34		10184.2	10335.3	9060.18		8736.56	8672.54	7422.58		8470.38	7034.2	8335.26		5225.98	4643.34	4072.58		25861.5
37	3057.44	3076.14	3445.64		11760.8	10861.9	11883.6		8143.46	10240.8	11920.4		4285.72	4116.84	3846.12		8980.52	10156.4	8436.52		20965	18538.5	23192		13061.3	12497.3	18407.9		10447.1	13097.8	9043.1		10618.4	10768.1	9438.2		9121.98	9033.58	7736.28		8838.7	7344.34	8708.92		5401.58	4790.7	4225.6		26745
38	3178.6	3220.84	3603.84		12199.7	11280.8	12332.6		8506.58	10703.5	12405.8		4450.36	4280.24	3984.08		9390.98	10579	8834.58		21672.6	19134.9	23962.9		13533.9	12941.1	19128.9		10863.2	13580.4	9411.86		11051	11199.3	9816.84		9498.78	9389.4	8058.36		9193.7	7649.86	9067.82		5586.58	4960.9	4375.02		27607.6
39	3303.58	3375.12	3766.3		12643	11710.1	12791.4		8879.36	11154	12881.2		4597.98	4429.08	4123.28		9802.28	11005.4	9249.8		22371.1	19712.4	24708.5		14006.4	13393.7	19843.8		11262.9	14059.1	9813.14		11481.3	11625.3	10200.2		9867.72	9748.96	8382.96		9559.74	7947.56	9432.44		5781.4	5140.6	4534.3		28434.9
40	3453.88	3518.48	3942.54		13102.3	12168.3	13268.8		9257.28	11606.5	13366.9		4757.02	4587.08	4272.98		10195.5	11422.9	9669.88		23053	20290.2	25445.7		14506.8	13870.1	20554.9		11661.6	14560.5	10229.9		11922.8	12061.2	10589.5		10247	10133.1	8717.64		9947.94	8263.48	9802.96		5992.9	5338.56	4696		29272
41	3600.68	3669.3	4116.58		13567.9	12634	13763.8		9635.06	12062.8	13860		4917.72	4738.4	4417.46		10586.1	11821.8	10082.7		23715.5	20876.2	26148.8		15012.8	14341.7	21259.2		12055.2	15048.8	10642.7		12364.8	12501.7	10977.3		10617.9	10504.1	9054.28		10344.3	8599.76	10169.9		6200.04	5535.26	4857.26		30095.8
42	3751.34	3830.82	4297.94		14031.1	13091.5	14259.8		10022.2	12520.5	14364.5		5083.52	4888.12	4562.02		10974.1	12231.6	10514.3		24377.8	21465.1	26827.4		15535.7	14813.5	21968.7		12466.2	15520.5	11041.5		12812.4	12945.9	11368.8		10992.8	10873.4	9381.04		10758.6	8945.74	10550.6		6393.86	5714.02	5020.8		30871.4
43	3910.54	3990.96	4477.24		14496.6	13551	14744.1		10423.1	13008.6	14899.2		5261.5	5049.56	4725.08		11389.6	12668	10947.5		25048.9	22070.1	27507.8		16062.1	15301.3	22699.1		12900.4	16012.8	11444.5		13263.6	13406.4	11768		11386.7	11245.2	9710.2		11171.7	9303.14	10934.9		6586.8	5897.12	5177.16		31619.6
44	4062.22	4164.56	4644.66		14949.2	14003.6	15224.1		10825.7	13507.7	15449.7		5430.44	5208.54	4880.26		11813.1	13108.1	11368.3		25698	22660.8	28166.1		16561.4	15774.1	23416.2		13330.4	16507.9	11852.5		13708.5	13859.5	12168.3		11783.4	11605.6	10045.3		11564.5	9643.5	11317		6773.74	6075.08	5342.36		32339.6
45	4221.38	4341.06	4818.36		15404.8	14458	15697.5		11238.3	14031	15999.8		5619.38	5389.12	5037.44		12232.2	13550.4	11777.4		26315.2	23226.3	28811.6		17050.7	16246.5	24138.4		13755.5	16998	12261.1		14153.2	14309.4	12566.1		12206.4	11975.3	10388.5		11943.7	9978.14	11712.9		6962.58	6266.04	5508.52		33018.9
46	4384.2	4520.62	5001.44		15866	14922.6	16189.3		11678.3	14569.8	16549.1		5795.94	5570.42	5201		12661.3	13987.7	12172		26912.9	23794.1	29442.9		17567.6	16739.1	24859.9		14181.5	17500.1	12699.5		14619.8	14779.5	12971		12631.9	12348.4	10740.9		12348.5	10324.6	12116.3		7158.42	6463.02	5671.22		33703.2
47	4549.3	4704.56	5197.38		16326.3	15383.5	16686.2		12121.9	15099.4	17084.1		5974.26	5745.08	5362.38		13077.7	14398.8	12555.3		27492.5	24357.6	30044		18100.1	17224.4	25552		14607.5	17998.2	13122.5		15087.3	15244.2	13384.1		13042.5	12723.2	11077.9		12758.6	10679.2	12514.5		7360	6642.96	5831.54		34349.6
48	4717	4893.12	5398.34		16801.8	15840.1	17190		12584	15653	17608.7		6147.08	5920.12	5529.54		13490.1	14815.8	12941.3		28067.4	24934.5	30626		18638.5	17736.3	26258.8		15034.1	18478.8	13542.8		15552.1	15725.9	13790.4		13442.1	13094	11412.3		13187.9	11038.5	12909.4		7575.06	6820.14	5979.64		34957.2
49	4897.24	5100.68	5609.24		17291.1	16315.4	17694.9		13072.6	16223.1	18155.5		6311	6094.22	5689.88		13888.9	15234.2	13317.3		28642	25507.1	31200.2		19184.1	18247.2	26967.4		15495.5	18978.1	13953.1		16035	16213.1	14214.1		13832	13480.2	11752.9		13632.4	11390.5	13311.8		7796.32	6999.82	6147.54		35572.6
50	5072.3	5310.18	5815.98		17758.1	16788.1	18172.4		13557.4	16802.5	18708.2		6494.72	6264.3	5855.48		14287.8	15642.9	13676		29177.9	26049.2	31742.4		19691.4	18747.7	27674.3		15949.4	19455.9	14351.1		16512.6	16682.2	14622.2		14224.4	13874.1	12088.8		14058.2	11742.1	13715.3		8016.32	7198.22	6321		36149.5
51	5246.02	5533.58	6008.56		18228.4	17262.5	18633.6		14037.2	17392.3	19275.9		6671.9	6445.86	6028.28		14707.3	16060.1	14044.2		29713	26574.2	32253.6		20190.8	19253.2	28390.3		16396.4	19936.5	14769.8		16979.5	17155.7	15039.6		14621.6	14273.6	12446.8		14496.7	12093.7	14123.6		8217.22	7393.68	6486.72		36687
52	5434.42	5759.36	6207.92		18700.2	17745.8	19107		14500.9	17985.2	19841.2		6862.4	6626.22	6204.86		15156	16465.4	14410.1		30245.3	27116.8	32743.4		20732	19782.6	29070		16853.5	20449	15208.5		17448.7	17648.7	15459.7		15038	14691.4	12807.1		14942.5	12463.7	14547.3		8423.16	7602.86	6651.66		37187.1
53	5608.56	5977.88	6404.4		19156.8	18207.1	19580.3		14942.9	18565.5	20381.7		7043.16	6797.7	6376.72		15609.3	16864.2	14779.5		30751.6	27624.7	33190.1		21273.7	20301.7	29725.1		17294.6	20938.3	15656.9		17891.2	18135.3	15870.8		15463.3	15078.8	13169		15366.7	12837.4	14971.7		8633.28	7802.46	6813.18		37616.7
54	5784.4	6200.96	6627.36		19630.5	18670.9	20087.8		15391.1	19166.5	20922.9		7224.2	6975.08	6552.34		16045	17279.8	15158		31246.5	28135.2	33605.1		21834.8	20820.8	30356.9		17746.5	21415.3	16109.7		18346.4	18616.4	16295.7		15880.4	15461.6	13530.8		15798.9	13207.1	15403.7		8851.02	7997.02	7002.96		38018.7
55	5953.8	6413.22	6875.42		20107.5	19143.8	20600.5		15864.2	19772.6	21488.3		7413.42	7156.8	6733.32		16479.1	17677.6	15523.1		31708.4	28637.1	34025.2		22396	21335.6	30981.9		18202.9	21885.7	16556		18820.6	19100.5	16704.6		16302.4	15854.7	13893.6		16234.7	13585.8	15842.7		9086.84	8201.52	7196.04		38426.7
56	6130.22	6637.24	7124.88		20562.7	19620.5	21094.3		16356.3	20374.9	22039.6		7587.16	7333.78	6922.94		16871.3	18063.6	15863.6		32127	29119.2	34406.3		22926.5	21851.4	31575.3		18654.4	22335.4	16982.1		19284.2	19575.7	17100.9		16698.2	16224.1	14258.9		16647.2	13960.4	16264.1		9298.74	8404.62	7394.08		38779.9
57	6326.4	6881.02	7379.5		21026.2	20083.9	21577.5		16863.9	20987	22608		7771	7522.74	7102.18		17269.5	18454.6	16204.5		32511	29613.1	34779.8		23468.4	22392.9	32179.7		19104.7	22817.4	17419.2		19746.4	20056.1	17502.9		17106	16597.9	14625.8		17075.9	14345.9	16678.4		9514.08	8614.74	7584.26		39100.6
58	6527.86	7132.59	7622.35		21494.2	20544.3	22055.8		17387.8	21601.7	23189.7		7963.41	7721.41	7282.38		17651.2	18819.3	16526.7		32865.3	30092.4	35134.2		24000.2	22950	32771		19560.8	23305.8	17865.4		20214.6	20546.2	17920.7		17527.4	16985.3	15017.5		17510.9	14741.3	17091.9		9738.38	8824.51	7783.31		39412.8
59	6723.6	7393.01	7867.91		21930.3	20986.6	22506		17887.6	22173.3	23751		8162.43	7909.19	7463		18015.1	19169.4	16802.1		33189.3	30526.6	35446.3		24522.5	23494.9	33338.6		19993.8	23759.5	18324.5		20646	20992.4	18339.2		17934.4	17375.2	15376.8		17934.1	15128.7	17490.6		9953.8	9032.27	7975.15		39656.5
60	6919.92	7641.33	8127.27		22401.4	21435	22954		18383.5	22728.4	24298.5		8366.95	8110.47	7630.68		18438.2	19515.1	17082.3		33543.1	30960.8	35747.8		25055	24062.4	33930.9		20444.2	24219.2	18799.2		21071.1	21404.7	18782.8		18370.5	17788.1	15730.7		18395	15511.2	17902.4		10161.8	9261.19	8159.11		39904.5
[truncated: 155 more columns]

## Sheet: GNNN-37℃
Time(min)	GAAA				GAAC				GAAG				GAAT				GACA				GACC				GACG				GACT				GAGA				GAGC				GAGG				GAGT				GATA
1	283.587	305.867	413.547		453.107	404.44	356.813		363.08	405.627	410.573		410.107	277.827	302.12		460.52	466.547	409.053		468.427	460.56	369.6		485.84	281.173	491.6		395.093	513.92	435.333		394.493	282.893	363.6		362.573	231.52	369.627		731.52	349.12	323.867		357.973	233.667	242.72		299.667
2	410.267	414.427	502.747		646.547	557.56	518.213		458.08	502.707	453.653		560.827	357.027	399.24		575.68	586.787	510.893		607.067	541.56	446.44		623.68	393.173	613.2		485.413	587.48	526.493		476.613	363.533	446.56		450.973	299.52	445.867		759.48	383.68	366.587		357.613	237.667	261.28		421.227
3	542.247	527.507	602.887		875.827	760.84	721.853		577.96	648.527	525.213		756.127	476.487	551.08		724.22	726.167	652.053		787.547	681.44	574.6		793.98	509.413	764.7		610.193	717.5	661.853		596.353	472.713	549.3		549.573	372.48	569.767		833.12	428.2	429.907		381.593	263.987	292.8		590.207
4	686.46	667.3	725.06		1135.08	998.88	939.82		721.28	833	623.78		969.1	612.46	722.54		886.14	872.06	829.56		1011.58	876.26	720.78		986.56	654.9	949.44		790.54	895.8	823.84		741.26	608.34	686.12		682.8	464.76	720.72		926.58	500.26	510.26		404.72	290.64	336.14		802.26
5	842.72	805.32	859.62		1429.6	1261.54	1171.84		897.2	1044.7	747.46		1207.58	749.26	902.92		1096.38	1051.84	1048.02		1292.78	1109.92	882.76		1205.88	834.18	1143.3		995.48	1094.74	1004.86		902.1	752.94	828.96		834.82	560.54	894.3		1039.38	598.16	611.58		429.76	323.28	367.66		1034.92
6	1014.44	962.56	1016.26		1746.84	1546.66	1418.16		1104.96	1284.2	883.42		1464.52	900.62	1092.4		1328.46	1251.74	1284.32		1604.7	1366.44	1059.12		1449.22	1036.76	1364.82		1220.5	1320.5	1212.98		1073.44	899.96	988.74		1012.14	664.06	1081.1		1162.58	718.26	732.08		460.96	364.24	396.96		1294.1
7	1209.04	1132.96	1185.36		2077.42	1839.4	1681.18		1318.72	1530.8	1019.46		1720.78	1062.82	1291.56		1586.22	1481.7	1532.12		1932	1647.46	1255.04		1708.6	1248.54	1608.6		1456.44	1561.54	1433.34		1245.56	1047.02	1153.18		1213.16	787.5	1285.36		1286.42	845.24	854.3		484.64	398.02	439.3		1578.7
8	1418.22	1328.9	1347.38		2436.96	2154.64	1969.08		1547.56	1789.78	1169.7		1981.14	1229.52	1498.88		1852.8	1729.08	1804.18		2279.22	1959.84	1469.74		1992.06	1475.64	1874.08		1704.64	1822.3	1674.8		1418.88	1198.92	1314.66		1419.12	908.76	1500.44		1418.72	962.2	984.98		515.8	434.24	475.64		1888.64
9	1639.96	1535.28	1518.28		2797.2	2471.34	2279.6		1773.62	2046.9	1332.38		2243.9	1405.72	1715.14		2127.3	1985.08	2094.8		2635.9	2288.14	1698.88		2292.74	1708.28	2160.06		1981.88	2087.26	1931.88		1607.32	1357.92	1486.06		1635.68	1037.78	1737.28		1561.06	1087.3	1121.04		543.92	476.36	514.64		2214.62
10	1884.48	1744.04	1694.56		3179.02	2804.18	2599.4		2009.18	2325.68	1491.7		2528.62	1595.44	1951.36		2421.28	2250.14	2413.42		3023.38	2648.88	1930.54		2608.4	1955.28	2470.5		2271.56	2362.52	2201.28		1799.94	1526.42	1661.16		1854.54	1181.82	1994.76		1714.84	1220.44	1267.64		571.56	521.3	561.84		2562.26
11	2139.06	1967.74	1886.34		3584.28	3154.18	2943.16		2268.92	2629.7	1655.14		2832.32	1792.84	2178.74		2737.48	2530.36	2743.14		3447.48	3035.22	2177.12		2934.66	2224	2794.82		2561.7	2654.34	2492.86		2004.72	1699.66	1834.62		2080.78	1342.06	2265.86		1871.8	1359.34	1418.12		603.94	576.76	621.98		2936.4
12	2385.06	2188.48	2091.24		3986.02	3502.04	3283.32		2534.24	2941.84	1827.12		3136.38	2001.08	2415.28		3074.38	2831.4	3085.14		3879.04	3436.2	2441.06		3258.86	2504.66	3135.92		2871.9	2956.04	2786.7		2224.02	1895.7	2019.46		2318.44	1522.28	2551.38		2025.7	1514.68	1573.02		641.34	624.22	688.34		3340.64
13	2647.42	2427.92	2298.04		4405.3	3878.1	3634.16		2814.9	3266.24	2012.62		3453.42	2220.28	2671.42		3440.42	3147.82	3447.94		4325.72	3865.04	2731.9		3597.3	2807.4	3483.4		3201.02	3285.42	3092.64		2445.5	2094.86	2211.22		2576.46	1706.7	2845.26		2188.78	1676.86	1727.66		695.3	666.72	763.52		3770.3
14	2909.54	2668.76	2501.82		4844.72	4263.64	3996.4		3103.82	3599.86	2213.52		3772.54	2453.56	2941.24		3817.02	3483.4	3830.06		4782.86	4309.1	3051.44		3948.1	3119.08	3834.14		3551.24	3629.62	3406.66		2667.14	2297.18	2412.84		2848.76	1894.48	3162.88		2357.8	1833.96	1902.78		747.48	710.08	822.44		4205.74
15	3168.7	2903.6	2701.6		5290.84	4658.78	4364.64		3387.26	3937.16	2421.84		4085.26	2690.58	3241.16		4188.54	3819.36	4222.3		5263.24	4763.58	3383.9		4303.16	3447.26	4213.08		3927.92	3995.36	3725		2875.06	2495.46	2622.64		3133.92	2076.06	3486.02		2543.08	1987.34	2098.52		797.78	753.78	887.8		4653.5
16	3438.42	3150.74	2909.9		5764.82	5072.72	4752.72		3695.9	4288.84	2633.8		4398.96	2936.38	3549.34		4564.28	4175.24	4618.38		5775.96	5229.22	3729.7		4673.6	3794.3	4606.42		4311.82	4376.76	4074.92		3095.54	2704.44	2846.18		3424.96	2268.64	3805.3		2736.94	2147.36	2297.76		837.04	805.4	951.68		5120.1
17	3705.5	3415.46	3126.38		6242.46	5485.36	5159.7		4010.02	4646.86	2850.56		4728.9	3192.36	3863.84		4947.6	4548	5026.28		6320.36	5711.62	4083.42		5047.8	4158.58	5032.2		4712.78	4757	4438.64		3335.76	2943.5	3078.3		3729.14	2473.9	4122.82		2928.16	2325.42	2501.88		874.2	851.88	1006.16		5617.3
18	3989.34	3699.54	3356.66		6718.7	5910.02	5577.04		4343.28	5007.26	3057.36		5069.52	3454.28	4187.2		5332.86	4917.22	5436.22		6872.78	6202.08	4460.72		5437.16	4530.26	5462.02		5135.7	5141.54	4814.16		3579.32	3192.8	3302.74		4041.12	2694.8	4445.28		3108.42	2516.14	2705.48		917.1	895.72	1069.34		6129.36
19	4276.36	3997.62	3585.74		7219.46	6353.26	5991.56		4676.68	5385.96	3263.58		5433.32	3735.68	4515.74		5726.08	5300.36	5877.32		7433.2	6713.92	4870.42		5849.1	4911.14	5895.24		5566.54	5529.56	5203		3834.9	3453	3531.38		4366.66	2940.8	4785.12		3302.36	2721.06	2920.82		961.2	939.52	1142.84		6669.22
20	4576.1	4300.12	3800.96		7736	6808.58	6408.3		5008.86	5774.6	3478.74		5800.54	4026.32	4836.48		6129.56	5677.72	6323.88		7994.08	7268.12	5303.18		6266.94	5310.62	6333.64		6018.94	5936.12	5593.1		4086.78	3726.54	3762.96		4696.14	3201.1	5132.72		3506.06	2927.2	3144.8		1014.56	998.44	1220.66		7237.66
21	4869.64	4598.14	4006.2		8248.54	7260.04	6814.72		5351.12	6167.9	3701.5		6150.3	4325.82	5152.12		6537.3	6060.94	6773.22		8551.5	7824.1	5754.12		6697.66	5726.86	6767.78		6474.76	6349.64	5993.98		4339.92	4007.56	4010.16		5035.3	3464.04	5494.24		3718.54	3141.38	3375.68		1065.18	1075.42	1295.44		7834.34
22	5159.86	4904.66	4225.74		8783.42	7719.08	7248.96		5703	6569.98	3938		6512.92	4640.92	5458.5		6960.08	6470.84	7246.62		9131.68	8394.82	6213.46		7134.28	6167.98	7209.1		6939.94	6786.28	6414.78		4596.72	4298.56	4269.9		5393.18	3725.3	5866.22		3937.42	3352.88	3605.56		1118.26	1147.18	1376.48		8463.94
23	5468.72	5220.16	4470.58		9317.14	8192.28	7701.16		6068.12	6970.44	4179.6		6879.3	4964.82	5772.74		7393.84	6892.4	7728.96		9734.24	8977.38	6683.24		7566.52	6629.42	7665.6		7429.52	7234.78	6848.38		4860.16	4595.46	4542.5		5753.62	4000.62	6255.14		4153.94	3568.7	3844.74		1181.68	1215.9	1455.12		9126.1
24	5782.36	5541.56	4724.38		9859.6	8673.98	8162.74		6454.62	7386.48	4415.32		7253.9	5293.02	6100.24		7827.94	7328.32	8228.34		10367.5	9551.78	7186.36		8004.08	7110.64	8124.9		7934.22	7686.88	7300.28		5133.88	4881.58	4820.04		6128.28	4282.84	6647.32		4378.26	3785.36	4077.68		1243.8	1276.24	1535.2		9814.82
25	6106.02	5887.12	4968.64		10403.6	9180.12	8638.94		6846.44	7816.32	4648.84		7643.54	5630.3	6439.6		8286.36	7786.26	8737.36		11027.5	10168.8	7704.98		8460.44	7627.34	8601.88		8439.82	8158.72	7752.28		5421.8	5181.16	5093.1		6511.76	4593.56	7040.56		4617.98	4016.84	4320.12		1304.16	1345.6	1614.3		10531.3
26	6424.3	6235.98	5201.22		10953.7	9686.84	9113.78		7245.7	8249.98	4890.66		8025.6	5983.52	6787.44		8753.72	8248.34	9241.96		11692.5	10788.6	8222.38		8929.08	8161.5	9086.88		8959.46	8629.86	8219.62		5716.84	5497.88	5380.92		6907.98	4918.7	7436.8		4867.1	4264.22	4564.68		1359.22	1423.38	1695.36		11264.2
27	6742.72	6601.14	5438.38		11521.1	10206.4	9605.88		7646.84	8686.24	5140.34		8417.82	6344	7141.78		9225.72	8715.78	9744.18		12358.9	11404.4	8724.6		9408.48	8708.46	9564.7		9491.58	9107.04	8708.56		6012.5	5822.34	5675.4		7322.2	5247.16	7831.06		5110.78	4519.22	4810.98		1408.76	1499.88	1782.38		12013.2
28	7078.82	6999.52	5691.02		12104	10746.9	10093.6		8047.78	9137.8	5409.14		8833.1	6723.08	7507.3		9715.7	9187.7	10263.2		13040.2	12058	9230		9906.52	9258.16	10079.4		10042.8	9601.14	9208.08		6316.7	6165.96	6003.74		7761.18	5598.46	8243.2		5355.8	4782.44	5086.48		1467.92	1567.96	1884.46		12805.5
29	7434.12	7401.86	5955.78		12711.2	11299.5	10601.8		8450.78	9592.78	5684.48		9248.94	7107.2	7880.34		10213.3	9680.26	10793.8		13746.5	12735.5	9766.46		10401.4	9810.04	10605.1		10628	10112.4	9724.66		6626.76	6512.98	6353.24		8216.34	5968.68	8664.16		5603.74	5057	5358.12		1537.6	1641.18	1989.18		13627.7
30	7793.8	7819.12	6238.24		13323.6	11862.7	11121.1		8849.44	10058.4	5966.46		9670.08	7493.94	8254.18		10722.3	10197.6	11349.4		14480.2	13435.8	10328.9		10893.4	10368.3	11147.3		11207.1	10642.9	10258.6		6942.78	6857.62	6705.62		8679.26	6365.16	9104.08		5864.28	5343.48	5636.96		1615.14	1722.1	2096.22		14465.5
31	8154.26	8243.68	6522.78		13922.3	12425.9	11651.8		9260.26	10528.6	6257.84		10094.8	7878.36	8625.92		11246.8	10723.6	11919.6		15229.5	14139.7	10893.1		11388.7	10946.7	11683.5		11786.3	11178	10804.6		7275.14	7215.94	7068.2		9146	6788.02	9556.82		6142.48	5631.64	5915.76		1686.02	1808.94	2192.64		15297.5
32	8521.64	8668.72	6789.66		14513	12977.3	12188.3		9691.06	11004.7	6552.04		10514	8253.82	9005.78		11766.9	11251.7	12477.1		15971.7	14814.5	11453.7		11884.1	11535.3	12191.3		12378.2	11719.6	11343.5		7607	7570.76	7401.64		9618.24	7217.98	10003.3		6412.74	5925.44	6181.24		1755.62	1904.02	2281.84		16103.1
33	8893.56	9084.74	7064.16		15088.2	13531.6	12704		10122	11485.9	6856.44		10934.4	8626.14	9381.68		12293.4	11773.9	13036.5		16688.8	15462	11995.3		12376.4	12134.9	12694		12948	12256.5	11877.8		7928.62	7911.32	7717.16		10090.3	7630.94	10441.9		6670.3	6209.54	6446.1		1822.4	1993.28	2373.6		16877.1
34	9260.94	9518.54	7357.58		15667.3	14096.9	13242.7		10572.4	11974.9	7172.08		11366.2	9003.12	9761.34		12836.1	12304.3	13614.2		17416	16143.3	12540.6		12884.9	12750	13203.2		13547.3	12797.9	12417		8256.22	8263.04	8036.8		10579.2	8035.28	10880.6		6926.08	6500.82	6718.54		1897.84	2084.54	2466		17649.6
35	9614.62	9929.44	7647.96		16244.1	14670.5	13785.2		11028.5	12461.2	7490.4		11799.6	9381.46	10152.4		13388.9	12840.1	14198.1		18130	16834.8	13088.5		13386.2	13351.4	13724.9		14159.6	13354.9	12972.5		8592.98	8608.04	8361.9		11070.7	8428.48	11322.1		7192.28	6804.66	7004.94		1974.9	2178.04	2572.48		18407
36	9954.56	10347.7	7944.18		16829.9	15252.6	14316.1		11462.1	12942.4	7802.98		12230.1	9769.46	10543.3		13942.4	13376.2	14792.5		18817.5	17565.1	13651		13883.4	13954.2	14277.8		14770.5	13912.3	13560.7		8934.7	8953.62	8704.76		11550.7	8816.3	11752.6		7466.8	7101.2	7295.48		2048.3	2259.54	2680.7		19167.1
37	10328.6	10794.2	8242.76		17438.4	15853.1	14869		11909.1	13437.2	8121.28		12673.7	10172.9	10952.3		14497.4	13928.9	15395.3		19527.6	18322.9	14241.7		14398.7	14558.5	14833.6		15396.6	14481.4	14157.9		9294.02	9315.6	9055.2		12055	9211.82	12198.8		7763.02	7412.4	7595.44		2132.3	2348.9	2790.98		19946.8
38	10707.4	11226	8535.8		18048.5	16443.3	15404.5		12333.6	13932	8443.02		13114.8	10579.2	11346.8		15044.3	14497.2	15974.7		20224.7	19073.6	14834.1		14924.6	15162.6	15375.1		16006.8	15051.1	14732		9639.88	9673.5	9397.7		12549.7	9608.34	12642.5		8068.88	7724.22	7882.28		2209.5	2431.5	2907.3		20728.5
39	11086.4	11670.3	8853.1		18652.5	17030.1	15932.2		12773.9	14422.9	8786.72		13568.5	10980.8	11740.4		15614.1	15073.9	16549.8		20927.7	19822.7	15420.8		15444.2	15781.8	15911.1		16621	15621.1	15278.9		9981.78	10041.1	9735.28		13069.6	10018	13101.5		8358.82	8031.1	8158.1		2301.78	2517.02	3019.16		21499.6
40	11475.2	12113.9	9176		19263.5	17626.5	16479.5		13242.8	14923.7	9148.3		14032.9	11396.3	12141.2		16206	15650.6	17125.8		21641.5	20593	16008.2		15968.5	16420.1	16462		17244.6	16217.8	15828.2		10331.3	10411.8	10088.7		13593.6	10450	13592.2		8655.18	8364.04	8450.64		2395.16	2616.94	3125.3		22271.7
41	11834.9	12554.9	9494.12		19863.6	18226.7	17019.4		13713.1	15430.3	9505.42		14484.5	11816.1	12533.8		16808.2	16202.5	17712.1		22334.2	21353.9	16589.1		16475	17048.7	17008.2		17868.4	16809.6	16374.4		10678.1	10780.5	10442.1		14089.3	10866.4	14063.5		8945.02	8689.88	8744.82		2485.08	2713.1	3221.56		23021.2
42	12211.9	13022.7	9813.42		20451.1	18835	17597.8		14192.6	15942.2	9870.1		14927.8	12234.4	12950.5		17427.5	16771	18311.7		23034.7	22090.1	17170.1		16971.2	17675.2	17560.7		18487.1	17413.5	16919.9		11030.1	11151.3	10784.8		14569.2	11280.3	14536.3		9246.7	9027.86	9054.12		2583.12	2819.5	3320.52		23752.7
43	12620.5	13502.6	10139.5		21061.8	19459.3	18195.9		14690.4	16461.3	10246.4		15376.3	12664.7	13371.6		18054	17350.8	18907.7		23749.4	22824.7	17771.4		17502.6	18327.8	18132.5		19133.9	18023.4	17464.7		11403.6	11533	11123.2		15029.4	11715	14993.5		9547.46	9385.2	9384.34		2669.82	2937	3428.92		24487.2
44	13012.1	13965.1	10477.4		21656.4	20070.1	18783.7		15162.5	16963.8	10625.1		15836	13071.6	13789.4		18662.9	17937.8	19486.1		24467.8	23524.8	18359.2		18026.5	18966.5	18696.9		19769.2	18609.9	17991.7		11775.7	11910.9	11441.2		15492.9	12142.6	15442		9846.3	9729.38	9691.84		2757.68	3051.32	3549.14		25183.9
45	13413	14428.9	10828.6		22257.5	20668.7	19357		15632.5	17471.1	11006.2		16306.6	13484.6	14200.6		19269.9	18536.9	20080.2		25194.5	24232.3	18944.8		18557.3	19627.9	19279.6		20386.8	19206.8	18517.4		12154.5	12283.7	11770.7		15970.6	12576.8	15914.7		10153.3	10082.2	9989.16		2854.2	3156.72	3681.32		25856.3
46	13820.7	14904.9	11194.5		22881.4	21286.8	19908.7		16107.6	17991.8	11380.2		16786.5	13912	14610.9		19891	19125.8	20689		25918.8	24938.5	19542.5		19115.6	20298.4	19865.2		21044.7	19824.1	19053.4		12533.5	12676	12122.4		16460.4	13012.3	16396.5		10466	10453.1	10276.5		2960.6	3250.52	3797.16		26543.3
47	14208.6	15373.1	11540.3		23457.6	21885.7	20460.8		16569.5	18503	11740.5		17249.9	14347.5	15017.6		20503.3	19708.8	21296.6		26609.6	25582.8	20123.5		19647.8	20948.6	20440.2		21675	20438	19557.4		12896.2	13072.7	12464.3		16942.9	13448.3	16881.9		10782.1	10822.1	10559.9		3077.38	3347.7	3899.14		27213.6
48	14594.7	15868	11889.9		24030.3	22486.5	21013.4		17050.6	19017.2	12115.6		17701.2	14794.2	15450.3		21151.2	20309.5	21912.8		27289.5	26204.3	20713.7		20194.9	21584.4	21013.9		22315.5	21052.5	20061.5		13254.3	13475.6	12816.3		17436.8	13917.4	17353.7		11098.6	11197.6	10861.6		3206.88	3451.76	4002.2		27868.6
49	14987.9	16347.5	12260		24612.4	23104.1	21596.8		17527.6	19539.2	12513.6		18177.1	15220.6	15888.8		21809.3	20913	22506.3		27960.2	26804.4	21280.9		20736.2	22213.9	21568.6		22961.9	21648.7	20545.8		13611.6	13892.2	13167		17947.4	14382.4	17818		11417.1	11572.8	11167.1		3324.62	3570.12	4106.18		28515.9
50	15367.3	16824.6	12630.6		25172.9	23694.8	22154.6		18009.5	20041.9	12917		18645.5	15619.3	16308		22459.7	21515.4	23097.6		28618.1	27380.9	21844.9		21250.9	22845.2	22110.5		23563.2	22218.3	21015.8		13972.8	14304.7	13497.5		18449.8	14858.1	18280.9		11739.5	11942.6	11472.8		3432.86	3691.88	4233.94		29102.6
51	15758.6	17317.3	13033.8		25755.9	24300.6	22722		18494	20550.3	13334.9		19120.2	16014.1	16737.9		23131.5	22122.9	23686.3		29262.4	27971.3	22416.8		21773.2	23482.3	22656.4		24154.8	22791.4	21498.8		14346.3	14718.8	13849.1		18945.6	15338	18745.9		12056.3	12323.6	11783.7		3532.96	3811.14	4351.38		29695
52	16148.2	17817.4	13435.1		26329	24920.3	23287.6		18980	21067.3	13763.6		19591.2	16404.2	17170.5		23796	22726.9	24263.8		29911.4	28571.1	22992		22314.1	24107.9	23207.1		24726	23354.7	21978.2		14737.3	15139.2	14196.4		19426.4	15831.9	19216.2		12359.1	12704.9	12103.3		3635.7	3922.22	4471.94		30293.7
53	16528.3	18308.7	13811.3		26883.6	25518.2	23827.2		19462.4	21560.1	14183.2		20042.9	16787.4	17600.3		24448.3	23331.8	24833.6		30554	29132.7	23558.7		22851.3	24675.3	23786.9		25247.4	23905.9	22452.1		15114.6	15557.5	14545.9		19902.4	16332	19672.5		12657.9	13067	12405.2		3755.44	4030.82	4585.68		30862.4
54	16927.7	18798.8	14193.4		27439.8	26105.8	24370		19944.7	22061.1	14595.5		20490.3	17163.8	18041.8		25107.3	23939.3	25399.5		31200.1	29699.8	24103.5		23390.7	25225.8	24369.4		25780.4	24445.6	22912.2		15497.2	15984.6	14914.1		20375.2	16837.1	20140.5		12968.9	13417.7	12722.4		3891.98	4154.36	4695.96		31438.8
55	17331	19301.4	14576.4		27990.1	26667	24905.1		20441.6	22565.5	15018.5		20943.7	17541.7	18484		25743.7	24534.7	25961.2		31823.7	30254.8	24639.8		23910.3	25743.8	24929.8		26330.1	24984.7	23371.6		15885.1	16407.9	15277.6		20851.3	17347.8	20608.6		13286.8	13770.3	13025.9		4050.18	4279.12	4824.64		31985.2
56	17717	19790	14961.9		28524.4	27199.2	25422.9		20921.2	23056.2	15434.5		21397.1	17921.1	18903.2		26373	25107.4	26513.3		32388.2	30761.8	25161.3		24398	26237.6	25470.6		26859.1	25505.3	23813		16258.3	16797.8	15638.6		21308.9	17845.3	21044.1		13603.8	14131.5	13326.4		4196.54	4406.28	4949.72		32485.2
57	18111.5	20302.2	15371.4		29051.4	27753.8	25952.2		21421.4	23567.1	15888.9		21846.3	18308.1	19325.7		27005.1	25691.2	27082.9		32958.3	31269.1	25685.9		24910.7	26739.5	26017.3		27394.8	26022.5	24254.1		16643.4	17169.9	15992.9		21766.8	18351.7	21473.5		13929.7	14509.2	13656.8		4333.82	4536.32	5077.28		32968.8
58	18486.2	20790.9	15771.5		29563.4	28319.4	26470.3		21906.5	24064.2	16339.7		22319.9	18698.7	19762.3		27616.8	26258.6	27629		33519.8	31756	26201.6		25417.7	27210.9	26564.9		27910.3	26528.4	24682.4		17034.6	17529.7	16327.5		22224	18851.1	21869		14266.8	14892	13990.5		4470.63	4672.17	5203.67		33396
59	18859.7	21279.2	16161.6		30055.2	28859.2	26962.7		22349.2	24563	16783.7		22758.2	19067.5	20191.4		28246.7	26820.9	28160.3		34064.8	32194.5	26683.2		25915.2	27685.2	27100.8		28386.6	26995.8	25058.7		17412.1	17884.3	16653.8		22656.7	19340.2	22279.5		14589.9	15249.6	14322.5		4619.15	4804.53	5314.91		33787
60	19282	21808.3	16581.9		30566.3	29424	27515.1		22831	25102.3	17261.4		23215.4	19428.7	20633.3		28892.9	27411.1	28693.7		34644.4	32684.9	27190.3		26443.5	28196.3	27630.1		28883.4	27496.4	25475.1		17833.2	18267.3	16978.7		23094.2	19878.2	22753.9		14927.7	15624.7	14656.8		4769.35	4920.93	5421.87		34204.1
[truncated: 155 more columns]

## Sheet: CNNN-37℃
Time(min)	CAAA				CAAC				CAAG				CAAT				CACA				CACC				CACG				CACT				CAGA				CAGC				CAGG				CAGT				CATA
1	321.533	337.36	367.427		341.413	588.56	514.88		409.107	652.787	458.44		256.347	302.133	406.267		663.8	353.013	342.053		344.547	350.72	199.613		368.6	365.08	259.4		285.56	530.747	244.573		421.68	440.88	890.347		541.627	374.427	415.307		352.613	325.213	341.2		381.48	410.733	401.333		340.813
2	400.293	447.16	464.067		522.813	780.56	781.4		553.427	795.827	656.72		405.547	420.013	561.027		767.8	507.333	497.093		579.467	606.4	434.173		676.2	674.72	605.84		429.8	596.747	417.373		560.12	601.52	1153.91		813.867	709.187	704.907		626.973	632.693	610.92		454.4	524.973	507.653		515.573
3	521.093	576.08	608.247		770.873	1031.68	1070.92		759.307	1024.43	928.66		580.207	570.773	739.407		995.1	740.853	736.033		881.927	935.12	775.493		1121.4	1111.1	1055.32		599.62	748.467	624.973		749.36	790.18	1420.23		1156.13	1093.65	1044.11		972.393	1028.95	959.82		567.88	703.433	664.173		741.873
4	676.82	723.1	767.44		1063.62	1310.48	1393.22		1014.16	1280.04	1225.48		770.88	738.84	935.22		1304.46	1029.72	1038.6		1255.44	1333.48	1175.5		1651.32	1624.66	1606.94		799.06	922.26	839.12		973.6	1012.24	1709.74		1538.5	1540.32	1425.12		1365.3	1490.74	1350.96		699.56	897.58	823.28		1029.04
5	854.06	885.18	948.32		1378.66	1616.84	1754.9		1308.54	1567.96	1553.68		973.72	924.34	1139.22		1666.88	1393.18	1395.96		1694.82	1809.62	1656.52		2264.5	2224.36	2231.88		1038.86	1126.72	1096.08		1223.64	1266.64	2036.32		1953.36	2036.54	1840.7		1810.64	1999.06	1797.5		839.2	1106	1008.42		1361.12
6	1056.98	1058.92	1156.84		1711.32	1958.36	2154.44		1647.06	1899.72	1930.98		1186.48	1123.82	1357.66		2108.8	1815.94	1807.78		2188.12	2340.06	2195.34		2958.92	2913.5	2945.16		1303.1	1354.84	1372.86		1504.94	1558.78	2395.22		2412.24	2572.1	2279.78		2306.22	2556.68	2283.54		991.62	1330.22	1189.52		1730.18
7	1261.88	1261.8	1376.7		2051	2320.36	2573.98		2014.54	2253.08	2340.74		1414.02	1322.68	1574.52		2573.04	2271.3	2236.46		2729.4	2897.74	2750.36		3704.82	3648.96	3697.32		1579.08	1576.06	1678.34		1795.06	1865.22	2777.66		2887.64	3132.14	2729.96		2830.02	3144.08	2789.9		1153.88	1551.9	1373.18		2122.78
8	1479.82	1480.02	1619.54		2408.52	2694.72	3000.48		2406.44	2660.64	2785.06		1661.1	1533.54	1817.62		3060.38	2749.74	2704.16		3304.58	3492.86	3324.46		4502.06	4427.8	4496.8		1856.82	1802.96	1996.06		2102.62	2181.74	3185.7		3392.82	3718.84	3202.56		3383.78	3766.52	3332.6		1329.94	1784.98	1567.68		2539.16
9	1717.94	1688.2	1862.8		2786.24	3082.86	3438.78		2817.48	3098.38	3272.12		1912.52	1749.42	2067.34		3571.98	3251.08	3196.3		3921.8	4138.98	3941.54		5336.7	5247.12	5343.94		2133.62	2048.04	2329.78		2431.44	2497.34	3605.26		3923	4321.52	3702.44		3957.5	4427.22	3892.5		1518.1	2045.16	1778.6		2985.52
10	1971.46	1908.92	2109.26		3178.64	3474.26	3867.72		3251.36	3545.86	3771.26		2144.64	1963.74	2310.2		4106.18	3782.72	3701.74		4573.86	4810.1	4598.84		6201.94	6094.98	6201.16		2436.08	2310.98	2676.72		2774.28	2827.34	4058.18		4477.74	4953.26	4238.22		4550.86	5116.2	4494.6		1721.04	2318.88	1987.7		3463.08
11	2233.48	2121.74	2364.46		3588.06	3873.26	4300.02		3706.7	4012.58	4295.24		2370.66	2189.94	2565.96		4679.44	4335.68	4241.56		5256.1	5517.88	5285.54		7098.48	6979.14	7092.78		2757.56	2591.82	3017.82		3140.8	3178.8	4536.58		5052.84	5602.18	4809.82		5171.42	5837	5111.5		1933.94	2611.12	2210.36		3963.84
12	2493.96	2368.5	2637.7		3996.64	4277.18	4757.86		4179.2	4498.58	4854.52		2600.36	2403.3	2807.64		5280.14	4929.16	4808.96		5964.7	6248.12	5993.42		8034.24	7905.1	8002.4		3101.48	2875.94	3376.82		3521.94	3541.5	5028.2		5645.94	6267.28	5409.46		5821.46	6572.64	5733.52		2154.04	2918.16	2454.54		4490.34
13	2765.68	2641.62	2920.12		4420.24	4688	5227.88		4677.7	5006.82	5423.08		2849.96	2621.5	3064.44		5903.5	5534.42	5406.1		6679.16	6984.52	6712.68		9011.96	8850.66	8944.62		3433.5	3162.18	3742.28		3932.7	3915.6	5519.76		6258.04	6957.38	5989.1		6507.98	7326.38	6374.26		2372.24	3216.46	2705.06		5036.78
14	3065.16	2924.26	3223.88		4859.08	5123.24	5745.68		5209.42	5544.26	6029.9		3113.88	2834.94	3325.56		6559.38	6162.4	6018.8		7418.4	7755.46	7448.98		10022.2	9823.16	9924.06		3765.38	3452.14	4126.6		4370.18	4306.9	6025.56		6894.28	7659.38	6551.64		7223.74	8108.74	7025.36		2587.08	3519.64	2973.2		5594.96
15	3387.5	3219.46	3540.04		5308.06	5576.3	6278.2		5758.9	6098.04	6650.68		3371.66	3057.88	3583.9		7242.9	6819.62	6651.62		8180.46	8530.2	8213.72		11049.5	10790.5	10930.5		4104.46	3741.26	4528.4		4812.22	4726.12	6562.38		7552.66	8392.28	7132.84		7980.44	8922.48	7736.3		2811.74	3846.64	3241.82		6164.18
16	3714.62	3503.88	3869.98		5776.22	6038.68	6798.44		6314.74	6661.04	7269.94		3625.22	3283.34	3839.18		7944.64	7488.34	7295.34		8959.32	9325.76	8984.26		12064.8	11781.8	11959.1		4451.18	4036.98	4927.94		5261.44	5145.4	7102.52		8217.96	9146.98	7738.76		8744.1	9765.54	8468.88		3042.16	4186.02	3526.56		6756.44
17	4049.54	3807.06	4221.96		6248.94	6494.76	7330.1		6886.56	7253.5	7925.76		3883.16	3508.54	4092.6		8661.26	8185.46	7964.76		9754.08	10139.9	9752.78		13083.4	12789.2	12968.5		4826.38	4363.06	5357.36		5719.98	5576.34	7664		8898.5	9917.28	8378.36		9540.16	10636.4	9220.34		3290.14	4533.38	3813.16		7358.88
18	4389.14	4126.98	4569.86		6720.04	6959.98	7854.48		7464.32	7858.4	8597.14		4147.8	3737.54	4353.58		9383.8	8905.88	8671		10548.8	10986.9	10545.7		14121.9	13801.5	13994.1		5208.36	4700.22	5784.66		6200.86	6015.02	8244.5		9599.38	10717.7	9021.06		10364.6	11533	9965.76		3550.42	4880.98	4108.06		7970.48
19	4743.36	4463.58	4922.78		7198.26	7429.02	8402.62		8055.6	8487.86	9296.18		4403.26	3978.3	4609.62		10127.4	9642.12	9382.76		11342.7	11840.5	11364.7		15162.9	14806.9	15010		5595.4	5042.08	6207.62		6701.38	6473.4	8842.9		10306.7	11514.7	9670.5		11185.4	12422.9	10709.9		3812.8	5223.74	4406.5		8606.14
20	5121.1	4820.42	5280.46		7689.74	7926.64	8969.64		8691.18	9151.24	10019.8		4672.94	4235.58	4890.9		10905	10403.6	10110.9		12168.9	12724.4	12227.5		16235.8	15824.9	16046.4		5992.88	5387.78	6672.42		7235.82	6959.42	9480.24		11056	12341	10347.2		12075.1	13362.3	11484.8		4096.88	5591.6	4700.18		9250.58
21	5497.42	5178.72	5659.72		8199.46	8439.82	9538.2		9339.48	9820.02	10763.4		4951.7	4519.34	5178.62		11702.5	11186.4	10848.6		13027.2	13624.6	13141.4		17329.4	16869.2	17107.7		6393.8	5728.7	7140.8		7778.22	7460.94	10141.3		11823.4	13182	11049.9		12985.2	14315.1	12275		4383.5	5976.22	5013.62		9919.84
22	5873.5	5539.26	6046.32		8712.42	8946.2	10102.2		10009	10483.5	11505.9		5238.92	4786.56	5453.12		12496.5	11952.6	11599.3		13890.2	14515	14030.4		18393.5	17895.1	18136.2		6805.74	6076.06	7598.76		8322.6	7972.96	10814.9		12580.4	14008.7	11748.9		13898.5	15253.7	13075.6		4670.12	6365.98	5327.94		10591.5
23	6256.58	5898.48	6447.12		9231.44	9435.8	10643.8		10680.5	11162.2	12257.4		5524.2	5030.96	5733.22		13294.6	12726	12369.7		14738.5	15396.7	14876.2		19451.6	18920.2	19163.5		7222.18	6434.7	8056.68		8879.04	8492.22	11480.4		13344.1	14855.8	12432.3		14801.1	16216.1	13879.9		4966.46	6763.92	5655.08		11263
24	6642.8	6253.9	6850.12		9734.22	9913.9	11193.9		11329.3	11834.1	13000.1		5798	5269.86	6005.96		14078.8	13505.8	13150.3		15566.6	16255	15713.8		20455.1	19915.5	20150.3		7617.74	6793.58	8489.66		9435.56	8998.12	12121.6		14092.9	15697.5	13120.5		15669.6	17156.9	14676.8		5268.28	7147.42	5984.88		11968.9
25	7042.02	6621.58	7262.18		10242.8	10397.1	11760		11981.3	12515.8	13741.1		6067.76	5497.38	6287.92		14857.6	14287.2	13917.1		16394.8	17114.5	16501.5		21444	20872.2	21090.5		8014.42	7156.32	8922.52		10013.9	9496.94	12763.9		14855	16528.6	13792.4		16557.5	18087.2	15475.6		5575.32	7532.5	6302.74		12695.9
26	7449.62	7012.84	7689.86		10743	10887	12343.4		12643.2	13218.8	14517.3		6325.24	5742.26	6578.18		15649.9	15103	14697.1		17234.1	17979.5	17315.5		22437.6	21833	22019		8413.56	7512.66	9387.36		10621.3	10003.1	13438.8		15630.7	17353.7	14490.2		17455.8	19027.4	16273.8		5890	7925.68	6632.22		13427.9
27	7862.62	7412.7	8131.02		11225.8	11388.8	12916.6		13320.8	13918.5	15300.5		6573.1	5989.98	6873.22		16449.1	15924.7	15490.3		18083.9	18844.6	18142.1		23396.5	22769.1	22915.2		8812	7871.96	9874.76		11212.3	10512.3	14119.1		16395	18169.5	15175.8		18358.2	19946.5	17074.6		6205.6	8318.32	6957.52		14165.9
28	8290.34	7822.92	8576.1		11720.9	11871.3	13466		14016.4	14641.2	16084.1		6835.82	6245.6	7158.56		17278.6	16739.5	16284.4		18918.3	19706.9	18953.8		24321.9	23676.2	23780.1		9232.38	8234.68	10371.1		11807.1	11037.2	14799.1		17167.9	18991.2	15839.4		19261.2	20868.2	17876.1		6521.2	8728.46	7311.42		14907.1
29	8727.36	8237.42	9019.64		12211.6	12363.6	14011.4		14716.9	15365.5	16870.5		7109.18	6506.92	7446.08		18125.8	17559.9	17081.5		19739.9	20549.9	19787.2		25227.7	24571.4	24619.6		9662.08	8595.04	10875.1		12420.6	11584.9	15485.7		17947.4	19839.4	16507.6		20163.8	21806.3	18677.2		6841.28	9149.5	7680.78		15658.9
30	9180	8643.6	9452.88		12708.8	12848.6	14550.8		15417.3	16088	17650.2		7375.16	6749.1	7709.96		18977.7	18367.4	17856.9		20539.3	21376.3	20592.2		26088.2	25403.3	25418		10078.1	8959.6	11347		13029.1	12134.2	16180.5		18732.6	20676.9	17176.5		21053.7	22717.7	19464.2		7154.3	9599.76	8036.3		16435.7
31	9632.4	9062.44	9888.48		13215.6	13354.3	15122.9		16119.2	16816.5	18454.3		7644.08	6995.76	7976.6		19835.4	19186	18626.6		21344.2	22178.1	21360		26907.8	26209.6	26165.8		10493.9	9319.2	11800		13658.2	12691.4	16915		19530	21505.3	17852.5		21946.2	23627.8	20220.1		7478.7	10055.8	8390.28		17238.7
32	10090.4	9485.44	10328.9		13730.3	13861.3	15710		16836.6	17545.9	19272.1		7909.58	7245.6	8258.9		20686.8	20023.9	19419.1		22160.9	22950.6	22093		27695.6	27006.6	26896.7		10912.2	9705.78	12250.6		14287.1	13270	17673		20337.2	22346.6	18549.6		22841.2	24536.6	20977.4		7831.24	10509	8729.78		18016.5
33	10545.9	9914.92	10795.6		14234.1	14358.8	16286.5		17549.7	18278.7	20083.4		8180.62	7495.7	8546.3		21527.3	20852.5	20220.7		22940.3	23705.4	22788		28420.9	27759.3	27575.9		11318.4	10071.9	12706.4		14912.9	13836.2	18396.7		21125.9	23161.8	19211.1		23706.3	25440	21705.2		8199.04	10966.8	9091.8		18786
34	10990.2	10348.6	11256.8		14741.7	14858	16853.6		18269.8	19011.7	20875.2		8461.96	7758.74	8851.8		22358.6	21681	21029.3		23696.4	24423.8	23462.7		29107.9	28475.3	28217.1		11741.7	10447.9	13167.7		15561.7	14418.3	19117.1		21913.7	23971.9	19844		24555.3	26346.1	22423.8		8580.16	11420.5	9468.86		19563.8
35	11434.1	10784.4	11728.5		15226.5	15338.4	17402.7		18991.6	19752.1	21643.4		8727.78	8023.68	9152.7		23176.7	22500.5	21841.4		24429.1	25156.4	24146.7		29760.6	29160.6	28820.7		12162.6	10836	13640.8		16208.6	15010.4	19855.2		22686.6	24769.2	20480.6		25363.1	27222.1	23128		8951.32	11878.1	9849.26		20332.3
36	11885.3	11226.4	12204.5		15704.4	15822.8	17942.9		19706	20481.9	22400.4		8981.6	8272.22	9445.46		23994.1	23293.6	22626.9		25117.8	25878.4	24780		30366.4	29786.8	29339.3		12567.2	11222	14113.5		16847.8	15585.1	20601.5		23427.7	25546.3	21088.6		26146.1	28051.6	23798.3		9307.68	12347	10233.2		21141.9
37	12360	11669.4	12672.9		16184.4	16317.7	18489.7		20410.4	21196.9	23172.1		9248.34	8513.62	9723.44		24814.8	24085.1	23392.4		25809.4	26591.2	25382.5		30956	30376	29817.1		12982.4	11626.9	14577.5		17497.5	16174	21352.7		24189.9	26357.5	21719.4		26932.6	28883.8	24474		9678.26	12806.2	10612		21953.7
38	12851.1	12124.8	13156.7		16660.8	16801.5	19042		21120.3	21916.6	23945.6		9515.18	8755.14	9998.04		25630.5	24883.3	24176.9		26507.7	27277.8	25957.2		31492.3	30951.5	30261.7		13397.8	12012.7	15028.5		18142.3	16765.9	22102.7		24952	27162	22335.5		27713.4	29729.7	25117.8		10070.3	13276.3	10998.7		22732.5
39	13330.5	12568.3	13644.2		17137.6	17272.8	19600.5		21806.6	22615.4	24695.1		9785.58	8997.74	10265.5		26399	25689	24950.3		27177.3	27891.2	26467		31971.2	31475.6	30650.8		13812.9	12372.4	15465.5		18781.8	17363.9	22846		25690.5	27937.1	22902.9		28477	30556.3	25724.9		10454.4	13762.4	11388.1		23514.9
40	13806.2	13005	14125.3		17601.4	17746.3	20142.3		22487	23310.8	25420.3		10052.1	9256.56	10561		27143.8	26467.9	25696		27824.6	28461.1	26950.5		32416.8	31956.7	31026.8		14231.6	12731.5	15923.1		19436	17972.9	23574.3		26412.7	28687.8	23491.6		29209.3	31345	26331.3		10848	14255.2	11783.3		24298.9
41	14300.4	13462	14613.8		18065.8	18208.9	20675.7		23167.4	24002.4	26131.3		10301.5	9505.94	10869.3		27892.6	27215.2	26423.6		28428.4	29006.9	27401.1		32818.2	32398.7	31355.1		14625.1	13089	16364.7		20084.8	18591.1	24303.7		27112.5	29437.1	24059.7		29912.7	32101.1	26906.3		11232.3	14757.9	12174.1		25084.6
42	14784.8	13917.7	15111		18508	18661.3	21175.7		23813.8	24648.4	26828.5		10551.7	9728.1	11171.6		28613.4	27929.5	27124.5		28983.2	29526.2	27804.2		33160.7	32758.9	31618.9		15016.8	13437.8	16803.3		20740.8	19203.2	25007.6		27804.3	30161.2	24607.5		30593.3	32827.8	27439.7		11598.3	15221.3	12566.3		25871.3
43	15275	14383.3	15602.7		18954.5	19114.8	21675.5		24453.6	25279.1	27513		10783.1	9961.92	11456.7		29348.5	28622	27790.6		29532.3	30012	28191		33467	33108.2	31840.5		15418	13797	17217.5		21419.8	19830.9	25719.5		28486.3	30854.8	25128.5		31264.8	33550	27956.4		11994.8	15676.3	12967.7		26634.8
44	15763.9	14850.8	16094.7		19409	19568.2	22195.2		25061.4	25890.8	28187.9		11013.7	10199.9	11736.6		30050.1	29318.5	28450.6		30060	30466.9	28541.1		33742.7	33439.1	32037.9		15829.6	14163.3	17644		22090.8	20471.5	26465		29190	31535.9	25634.1		31903	34260.8	28425.7		12385.8	16145.8	13370.5		27364.9
45	16252.7	15303.7	16580.8		19837.9	20014.3	22700.9		25656.3	26503.4	28815.6		11247.5	10443.2	12027.2		30713.4	29977	29079.5		30538.9	30888.5	28846.3		33966.6	33738.4	32218.6		16249.1	14507.8	18065.4		22770.4	21089.6	27192		29861	32166.8	26144.8		32467	34905.3	28847.9		12777	16625.1	13771.4		28121.9
46	16753.9	15772.8	17079.9		20259.6	20440.2	23205.7		26251.1	27126	29440.9		11480.4	10689.5	12333.3		31368.9	30602.8	29681.2		30983	31302	29117.2		34185.6	34015.9	32377		16649.6	14854.6	18464		23451.1	21722.4	27924.9		30509.2	32818	26645.9		32992.6	35540.2	29239.6		13180.5	17125.7	14169.5		28870.2
47	17256.8	16266.6	17600.4		20659.2	20847.6	23690.9		26825.8	27706.8	30040.8		11721.9	10921.8	12635.4		31978.4	31206.1	30292.2		31409.3	31667.8	29331.8		34355.3	34262.9	32509.4		17050.7	15183.5	18854		24097	22330.9	28623.3		31147.3	33473	27129.8		33496.6	36148.6	29588		13575.5	17618.3	14571.6		29586.3
48	17745.4	16736	18103.5		21052.3	21239.8	24141.9		27373.6	28250.8	30594.5		11970.1	11147.6	12919.9		32546.2	31765.7	30861.6		31813	31982.2	29506.5		34491.5	34482.4	32597.5		17414.8	15497	19224.1		24723.6	22938.9	29287.8		31737.7	34087.7	27574.7		33987.7	36759.4	29899.4		13978.4	18094.9	14973.8		30297
49	18250.3	17215.2	18584.3		21468.5	21639.9	24597.4		27904	28756.7	31134.4		12218.8	11392.5	13218		33083.8	32307.2	31417.7		32205.3	32269.2	29666.2		34615.8	34671.7	32670.3		17786.9	15838.5	19612.9		25356	23568.2	29961.8		32333.9	34666.8	28011.7		34476	37368.4	30202.5		14387.3	18573.6	15396.1		30970.9
50	18758.1	17691.6	19076.1		21863.9	22037.3	25032.3		28404	29234.8	31634.9		12468.2	11637.6	13502.8		33610.4	32835.9	31936		32559.6	32531.5	29804.1		34735.6	34832.4	32761.1		18161.4	16180.6	20007		25982.7	24184.6	30652.6		32904	35228.3	28432.1		34924.8	37920.8	30488.7		14806.5	19061.2	15811.6		31594.8
51	19250.3	18145.7	19550.6		22240.4	22406.4	25460.4		28865	29684.4	32097.1		12699.5	11890.5	13790.1		34099.4	33322.4	32382.2		32870.9	32751.2	29934.7		34849.2	34944.4	32835.3		18517.9	16531.7	20383.4		26625.1	24790.6	31360.5		33438.8	35767	28815		35316.4	38448.4	30729.5		15227.3	19564	16205.8		32235.8
52	19755.3	18616.9	20061.2		22610.8	22765	25904.5		29306.7	30108.5	32548.7		12918.2	12138.7	14085.6		34577.6	33774.6	32828.2		33166.1	32945.3	30058.3		34972.9	35060.2	32909.2		18890.9	16894.9	20748.1		27276.9	25385.3	32067.5		33969.1	36289	29179.4		35662.9	38942.6	30932.8		15650.9	20083.9	16607.7		32856.3
53	20249	19079.4	20565.1		22964.9	23123	26314.9		29706.3	30508.6	32951.6		13135.2	12352.2	14350.6		35018.6	34194.7	33248		33427.3	33120.6	30159.9		35064.5	35169.9	32959.2		19248.9	17245.9	21076.6		27914.2	25964.7	32729.3		34473.9	36773.9	29512.6		35964.4	39398	31099.8		16070.4	20596.3	17000.9		33440.6
54	20724.8	19527.4	21040.5		23311.9	23441	26708.1		30082.1	30857.8	33315.3		13347.9	12563.6	14635.8		35394.9	34587.5	33640.2		33652.8	33248.1	30210.4		35107.8	35247.9	32985.1		19584.8	17566.7	21395.7		28550.6	26534.1	33331.4		34952.4	37210.4	29805.4		36235.7	39814.4	31248.9		16480.5	21081.2	17401.7		34030.3
55	21199.9	19999.3	21536.9		23654.8	23770	27095		30454.1	31200.2	33658.6		13562.3	12769.2	14912.3		35734.9	34968.2	34035.8		33849.5	33352.4	30243.7		35144.3	35329.2	33020.1		19920.6	17890.4	21711.9		29184.6	27136.5	33914.7		35404.3	37622.6	30098		36514.7	40228.9	31420.4		16887.4	21563.8	17824.2		34537.6
56	21663.6	20462.9	21997.8		23959.6	24072.2	27458.9		30778.9	31516.4	33953.6		13759.5	12989	15193.7		36023.3	35315.1	34396		34008.7	33443.6	30284.5		35162.4	35400.3	33050.5		20233	18175.6	21992.6		29768.6	27738.3	34495.9		35824.1	38024.9	30379		36762.6	40608	31584.9		17307.8	22033.8	18238.5		35024.4
57	22130.9	20922.5	22456.3		24242.6	24362.4	27816.2		31077.2	31793.7	34230.2		13965	13211.7	15473.5		36272	35590.6	34710.4		34146.2	33528.8	30318.7		35185.9	35462	33086.6		20550.1	18435.6	22268.6		30339.1	28342.6	35088.4		36205.9	38372.4	30617.6		37002.7	40949.4	31701.9		17729.3	22506.4	18653.2		35524.5
58	22626.8	21382	22938.8		24528.3	24679	28185.8		31350.6	32076.3	34492.8		14182.1	13415.8	15761.1		36527.3	35837.7	35007.6		34310.5	33639.9	30365		35236.8	35509.4	33130.6		20864.5	18720.8	22550.3		30910.2	28933.1	35703.8		36608	38710.7	30856.9		37216.1	41269.2	31779.6		18167.7	23016.2	19062.8		35974.8
59	23140.1	21821.1	23401.1		24778.7	24943.7	28517.7		31569.7	32313.7	34698.6		14403.2	13594.8	16042.6		36754.9	36045.6	35228.4		34459.6	33767.3	30416.2		35228.9	35528.8	33179.8		21156.1	18963.3	22854.8		31468.1	29467.4	36268.9		36986.2	39034.2	31059.4		37392.2	41592.2	31824.9		18607.7	23502.8	19430.9		36429.9
60	23618.1	22222.6	23832.8		25020	25179.2	28844.6		31766.3	32503.7	34841.2		14603	13750.6	16333.4		36956.2	36202.7	35372.8		34523.4	33819	30405.4		35235.8	35512.1	33185.5		21440.5	19161.2	23146.8		32043.8	30020.7	36734.8		37307.2	39320.2	31194.7		37611.1	41911.5	31873.4		19010.1	23950.8	19772		36894.4
[truncated: 155 more columns]

## Sheet: ANNN-45℃
Time(min)	AAAA				AAAC				AAAG				AAAT				AACA				AACC				AACG				AACT				AAGA				AAGC				AAGG				AAGT				AATA
1	440.573	308.96	428.027		277.253	334.52	278.493		532.067	364.52	222.173		411.493	590.307	330.973		407.627	305.547	307.067		398.52	385.987	578.533		429.96	442.853	376.227		466.293	453.56	575.933		342.813	495.827	629.12		215.547	356.8	1491.92		282.827	281.307	299.053		438.84	467.573	424.667		400.453
2	608.333	454.8	603.907		546.093	663.72	570.933		717.667	528.32	419.933		630.573	818.347	589.293		786.627	591.507	564.787		667.56	881.787	903.933		585.04	767.813	478.947		785.893	738.44	768.693		521.413	673.667	898.08		619.187	624.44	2068.56		415.707	455.547	544.093		768.52	831.013	797.147		1020.01
3	904.733	684.26	876.027		932.173	1094.86	986.813		994.427	801.9	696.573		892.473	1109.09	880.113		1273.75	1004.63	921.607		1043.38	1579.93	1412.23		866.68	1248.35	647.967		1244.81	1194.18	1104.37		764.573	916.627	1216.54		1130.59	1002.86	2889.58		576.127	670.967	831.933		1214.2	1282.73	1264.03		1953.75
4	1304.9	1001.08	1248.52		1436.04	1636.58	1530.44		1353.36	1139.38	1058.76		1218.8	1441.86	1202.66		1829.4	1507.66	1349.46		1543	2459.28	2075.84		1267.68	1867.74	891.68		1814.14	1779.74	1534.58		1063.3	1214.36	1609.88		1771.32	1478.76	3904.24		772.84	910	1165.86		1719.76	1789.8	1799.6		3157.86
5	1807.04	1399.92	1733.3		2036.86	2284.6	2183.5		1785.2	1544.2	1497.02		1587.02	1831.24	1565.26		2473.48	2096.46	1862.18		2135.26	3500.84	2880.44		1784.34	2623.42	1207.06		2484.42	2464.62	2057.84		1405.18	1567.08	2058.64		2551.3	2084.66	5131.56		992.8	1160.76	1550.46		2279.22	2345.12	2413.12		4624.88
6	2401.04	1893.28	2316.08		2746.22	3053.32	2939.82		2300.08	2009.14	2018.04		1999.64	2257.46	1971.78		3198.52	2765.18	2454.68		2818	4674.16	3798.8		2417.76	3488.7	1582.08		3246.98	3251.54	2660.08		1800.9	1966.98	2569.86		3429.4	2811.98	6553.02		1245.18	1446.16	1980.58		2896.3	2954.68	3097.6		6324.98
7	3053.52	2463.36	2978.94		3509.62	3918.54	3779.2		2871.84	2517.48	2586.08		2429.86	2710.72	2416.58		3983.18	3491.98	3095.94		3559.66	5952.46	4797.5		3129.32	4452.72	1989		4074.42	4105.78	3305.42		2227.04	2412.8	3120.92		4394.88	3592	8108.5		1521.6	1756.42	2442.84		3550.7	3597.1	3833.62		8157.36
8	3769.34	3094.84	3692.66		4331.04	4843.94	4696.4		3502.32	3085.12	3209.56		2891.64	3186.8	2897.94		4836.26	4278.12	3762.96		4344.92	7317.44	5870.34		3911.68	5489.64	2435.22		4967.72	5027.22	3998.94		2697.66	2898.84	3719.8		5425.7	4430.4	9774.78		1833.42	2102.7	2953.22		4258.84	4287.32	4619.42		10095.1
9	4545.1	3773.24	4463.88		5195.64	5811.94	5662.04		4166.06	3695.74	3882.98		3388.68	3695.32	3408.78		5721.98	5106.28	4454.78		5165.64	8765.72	7008.88		4752.68	6592.94	2918.8		5916.96	6010.18	4736.2		3188.54	3413.5	4359.74		6493.26	5314.26	11538.5		2157.68	2477.04	3482.94		4998.96	5022.94	5443.4		12075.4
10	5366.46	4488.76	5277.22		6103.84	6798.98	6674.72		4859.96	4347.74	4598.22		3892.04	4225.98	3948.58		6652.94	5975.78	5178.7		6013.28	10289	8212.52		5644.5	7770.12	3432.98		6934.1	7039.66	5531.3		3699.54	3942.66	5024.42		7612.02	6228.04	13394.6		2492.32	2869.88	4051.26		5764.3	5790.54	6303.8		14081.8
11	6219.22	5244.66	6124.66		7057.72	7826.42	7710.88		5592.36	5035.34	5355.14		4403.1	4772.28	4495.4		7588.56	6879.6	5917.76		6879.78	11844.5	9455.32		6604.88	8992.28	3958.48		8008	8106.34	6344.46		4232.9	4483.6	5720		8763.18	7192.14	15335.4		2832.56	3278.38	4628.26		6562.7	6584.88	7187.1		16076.8
12	7104.12	6048.54	7018.66		8025	8894.84	8770.04		6358.56	5746.86	6135.38		4920.74	5318.26	5043		8532.56	7812.82	6684.84		7748.1	13394.2	10699.5		7619.42	10272	4485.1		9113.32	9194.8	7179.62		4780.18	5048.64	6422.78		9946.56	8142.12	17290.4		3177.58	3694.88	5216.64		7384.62	7375.62	8083.94		18000.9
13	8029.64	6898.74	7936.48		9005.42	9995.08	9860.2		7160.52	6497.46	6946.68		5446.74	5875.6	5600.9		9513.5	8776.74	7461.26		8636.52	14968.2	11944.4		8690.7	11608.9	5034.12		10246.9	10310	8030.84		5353.1	5638.92	7139.56		11150.2	9102.22	19229.6		3539.06	4117.08	5815.52		8256.54	8189.64	9006.72		19878.8
14	8976.48	7757.82	8876.68		10016.3	11126.3	10971.5		7991.78	7286.08	7786.24		6005.96	6465.22	6177.74		10509.9	9752.5	8245.5		9525.18	16556.3	13191.2		9789.22	12984.4	5608.48		11380.5	11446.3	8903.46		5942.02	6255.98	7881.88		12375.9	10089.8	21176.9		3905.62	4557.1	6438.8		9136.66	9031.06	9952.3		21651
15	9956.6	8638.16	9836.76		11036.6	12261.5	12107.2		8841.14	8107.66	8662.82		6581.2	7067.12	6767.08		11492.2	10735.5	9027.98		10404.1	18150.9	14421.6		10913.8	14391.2	6204.68		12523.9	12604.2	9784.68		6542.42	6885.6	8652.7		13608.7	11066	23120.1		4289.42	5016.94	7099.06		10018.1	9897.56	10923.9		23308.4
16	10933.2	9504.74	10791.9		12087.3	13404.6	13246.5		9714.7	8958.9	9561.54		7164.22	7678.16	7378.78		12476.5	11730.3	9826.6		11284.5	19750.5	15646.5		12075.2	15821.4	6798.16		13707.9	13794.1	10671		7147.6	7522.92	9456.28		14841.8	12048.7	25113.4		4692.08	5500.26	7760.24		10917.2	10785.8	11916.3		24859
17	11921.6	10386.8	11754.2		13130.6	14545.6	14377.3		10593.9	9830.92	10466.7		7770.3	8285.2	7990.48		13458	12714	10608.8		12134.2	21291.5	16835.1		13231.2	17250	7384.48		14892.4	14982.3	11550.2		7751.1	8165.4	10266		16061.6	13004	27091.2		5104.74	5993	8426.98		11810.3	11665.8	12909.9		26251.3
18	12917.9	11302.5	12739.2		14148.5	15671.3	15495.8		11466.3	10695.5	11388.1		8383.8	8894.84	8605.36		14423.7	13692.9	11372.5		12960	22786.4	18001		14402	18689.8	7964.26		16106.3	16164.3	12417.7		8357.7	8801.86	11054.7		17233.5	13922.5	28999		5496.68	6487.64	9084.16		12723.1	12533.9	13905.2		27503
19	13904	12217.2	13730.6		15166.5	16784.1	16584.4		12341.8	11560.1	12304		9004.1	9525.38	9230.06		15386.8	14672.9	12139.6		13784.3	24223.8	19150.7		15581.7	20154.9	8548.76		17321.8	17335.1	13301		8973.46	9445.94	11828.4		18364.8	14837.7	30836.7		5877.06	6977.56	9744.92		13634.6	13404.6	14905		28636.3
20	14911	13151.4	14729.2		16180.8	17885.8	17678.1		13233.1	12442.6	13232.2		9619.4	10187.2	9852.82		16279.5	15647.7	12887.3		14593.1	25580	20249.4		16743.9	21589.6	9142.72		18513	18492.5	14171		9605.36	10106.6	12605.5		19469.8	15739.5	32589.5		6252.4	7465.58	10414.2		14542.3	14279.5	15910.7		29621.1
21	15925.5	14091.9	15744.4		17189.6	18972.8	18739.9		14122.7	13327.3	14138.7		10227.4	10841.6	10473.2		17124.4	16607	13625.2		15401.3	26874.3	21324.4		17922.4	23026	9732		19688.1	19628.4	15049.8		10230.3	10751.5	13375.9		20507.3	16601.4	34258.3		6654.2	7959.86	11068		15455.8	15168.1	16911.9		30464.4
22	16954.6	15023.4	16753.4		18188.2	20046.5	19778		15022.1	14243.8	15054.7		10825.4	11505.4	11087.6		17943.1	17549.8	14339.4		16208.1	28127.2	22374.8		19111.9	24456.7	10327.2		20856.2	20757.3	15932.4		10851.6	11389.4	14155.2		21501.9	17432.7	35852.8		7068.36	8461.92	11717.5		16372.1	16060.2	17906.1		31203.7
23	17998.3	15973.8	17778.3		19160.2	21106.8	20795.1		15947.3	15145.4	15978.4		11435.7	12161.2	11702.7		18712.7	18419.1	15016.7		16976.8	29283.8	23386.5		20278.7	25838.5	10906.7		21995.5	21827.5	16789.4		11473.2	12011.3	14921.4		22457.1	18248.2	37356		7492.84	8980.68	12373.2		17283.7	16927.6	18890.1		31817.6
24	19041.4	16908.4	18817.2		20079.7	22110.2	21754.2		16856.4	16012.1	16896.9		12047.8	12797.3	12293.6		19465.6	19254.9	15692.1		17743.9	30366.2	24386.5		21429.4	27184.6	11490.8		23109.5	22856.6	17640.3		12088.9	12631.3	15666.7		23338.1	19009.6	38720.2		7897.72	9482.2	13003.5		18179.5	17771.5	19861.1		32324.9
25	20049.2	17816.4	19822.8		20981	23044.2	22693.5		17763.6	16859.8	17804.2		12675.3	13450.7	12887.2		20190	20061.1	16352.9		18512.2	31361.2	25374		22582.7	28464.2	12080.1		24213.7	23899.2	18499.4		12720.7	13258.1	16415		24205.7	19755	39955.4		8297.56	9972	13626.9		19076.5	18621.9	20834		32775.6
26	21028.1	18730.4	20815.2		21857.8	23941	23598.2		18655.7	17695.3	18703.7		13308.8	14087.9	13487.3		20847.1	20821.4	16977.4		19271.8	32224.4	26304.2		23687.5	29633.1	12668.4		25261.1	24877.4	19332.4		13337.3	13872.4	17156.5		25017.1	20476.1	41068.2		8712.18	10465.3	14234.4		19955.8	19452.1	21795.9		33111.6
27	21988	19633.6	21785.8		22681.1	24778.4	24472.7		19521.3	18517.2	19586.3		13915.7	14720.7	14079.5		21432.2	21546.5	17572		20039.8	33012.8	27216.7		24789.8	30764.8	13285.6		26276.8	25825.8	20167.7		13927	14476.9	17873.4		25773.2	21171.6	42036.8		9100.68	10945.6	14827		20808.6	20263.2	22729.7		33369.7
28	22924	20512	22710		23477.2	25612.8	25297.2		20384.1	19345.5	20463.5		14516.7	15357.8	14683.3		21963.6	22225.6	18141.9		20806.1	33729.4	28079.3		25857	31851.6	13902.9		27279	26732.5	21011.6		14503	15080.7	18581.7		26520.2	21871.5	42921.9		9499.22	11447.4	15409.7		21663.4	21080.2	23655.5		33607.7
29	23859.6	21392.1	23636.7		24225.4	26411	26073.1		21250.7	20173.9	21328.5		15127.2	15995.3	15293.4		22434.3	22839.7	18680.8		21533.9	34322.2	28884.4		26838.3	32838.1	14504.9		28201.8	27561.7	21814.2		15078.3	15688.1	19275		27197.1	22568.4	43739.9		9890.82	11947.9	15976		22511.6	21865.9	24545.7		33767.3
30	24787.8	22240.4	24554		24905.9	27133.9	26780.8		22089.8	20963.3	22139.7		15734.9	16630	15895.1		22856.7	23425	19202.2		22257.2	34865.4	29700.8		27800.3	33767.3	15095.3		29082.8	28378.3	22605.1		15628.6	16274.3	19952		27795.9	23213.6	44454.5		10287.2	12430.1	16514.5		23332.6	22645.7	25411.4		33911.6
31	25677.3	23063.4	25450.6		25560.4	27795.6	27433.1		22914.2	21723.5	22933.3		16354.6	17255	16501.6		23236.9	23952.1	19700.4		22988.8	35347.1	30475.9		28715.7	34610.6	15695.5		29922.1	29137	23379.5		16181.8	16834.5	20618.1		28342.4	23869.4	45119.4		10694.2	12900.1	17032.4		24132.1	23411.1	26297.6		34026.4
32	26559.6	23894.9	26334.5		26156.7	28369.5	28043		23706.9	22439	23692.8		16947.3	17870.6	17086.6		23536	24401.7	20150.3		23704.4	35723.4	31187		29571.6	35311.1	16291.6		30678.4	29787.4	24123.1		16694.1	17355.9	21269.6		28827.2	24519.8	45684.9		11079.9	13358.3	17516.9		24865.1	24111.7	27133.7		34098.5
33	27389.2	24689.5	27166.9		26724.8	28875.5	28585.7		24474.1	23122.1	24426.1		17517.1	18464.5	17654.2		23798.9	24803	20566.5		24422	36076.5	31844.7		30427.4	35959.4	16892.2		31410	30395.3	24856.8		17194.7	17860	21900.6		29290.9	25152.6	46128.1		11466.8	13815	17973.8		25575	24786.3	27945.7		34184.1
34	28192.7	25440.2	27943.2		27287.6	29372.7	29092.4		25246.2	23820	25171.5		18113.1	19074	18238.9		24027.9	25147.4	20950.3		25127.5	36371.6	32466.2		31225.4	36541.2	17492.2		32099.9	30971.3	25571.8		17730	18367.9	22545.7		29763.9	25798.6	46522		11856.8	14303.4	18434.5		26297.5	25459.1	28746.2		34250.7
35	29000.5	26167.3	28704.3		27822	29838	29585.4		26021.3	24521.1	25905.1		18711	19694.9	18829.1		24182.5	25438.8	21289.4		25791.9	36593.3	33050.8		31941.5	37041	18086.4		32696.1	31463.5	26233.3		18258.1	18874.8	23191.6		30219.3	26421.9	46878.1		12256	14795	18901.4		26980.5	26092.2	29463.7		34264.1
36	29761.7	26843.3	29425.8		28309.8	30260.9	30049		26790.6	25210.6	26612.5		19317.3	20298.8	19436.4		24323.8	25693.1	21617.8		26476.6	36805.7	33623.2		32627.8	37523.4	18712.1		33257.5	31926.9	26893.1		18805.1	19382.3	23855.3		30698.6	27063.3	47242.3		12682.8	15282.3	19368.7		27664.9	26713.1	30177.4		34297.5
37	30486.8	27500.3	30118.1		28735.4	30639.4	30483.3		27519	25858.7	27278.5		19903.8	20885.4	20009.7		24438.1	25925	21905.6		27162.9	36974	34138.4		33241.3	37918.2	19336		33776.6	32337.8	27559		19320.7	19847	24478.1		31110	27713.7	47531.9		13075.2	15751.2	19794.8		28331.9	27308.5	30859.6		34340.3
38	31163	28148.6	30794.6		29074.1	30941.5	30840.6		28180.4	26427.8	27883.8		20429.9	21430.8	20549.6		24521	26117	22163.3		27790	37076.6	34607.6		33775.3	38219	19936.3		34236.8	32670.8	28205.2		19786.5	20268.7	25025.7		31420.2	28352.6	47770.7		13432.9	16191.4	20166.2		28939.1	27846.8	31492.4		34370.2
39	31755.6	28718.9	31389.1		29374.7	31189.7	31123.7		28777.2	26925.1	28442.8		20931.8	21941.7	21070		24623.1	26289.7	22416.7		28422	37183.4	35052.7		34285.4	38491.1	20530.6		34675.4	32993.3	28867.7		20227.4	20659.3	25517.6		31660.4	28979.1	47931.9		13761.2	16620.8	20466.6		29543.4	28374.6	32112.6		34424.4
40	32325.1	29279.7	31969.3		29657.4	31414.4	31377.5		29374.7	27409.1	28966.2		21420.7	22455.4	21593.3		24729.2	26448.2	22644.3		29016.6	37266.7	35437.2		34688.4	38707.3	21103.4		35056.5	33274.4	29478.6		20642.3	21035.3	25982.3		31867.1	29616	48030		14074.4	17046.4	20738		30095.8	28885.4	32688		34442.1
41	32901.1	29811.7	32528.6		29875.1	31596.6	31602.6		29933.2	27856.6	29446.5		21899.3	22961.6	22105.6		24801.3	26559.5	22844.7		29579.3	37337.6	35796.7		35042.9	38847.5	21684		35358.8	33480.9	30030.7		21008.6	21382.2	26405.4		32056.4	30213.7	48085		14385.1	17447.2	20974.9		30615.7	29335.2	33213.4		34438.7
42	33413.9	30299.3	33024.3		30056.5	31736.1	31803.5		30460.5	28274.7	29874.3		22356.6	23434.3	22593		24850.7	26671.8	23014.8		30165.3	37417.8	36117.5		35397.4	39007.3	22289.1		35629.1	33673.9	30554.7		21364.9	21702.5	26818.3		32230.9	30788	48095.7		14684.4	17818.5	21199.6		31109.7	29773.6	33733		34489.2
43	33912.5	30797.9	33516.7		30237.4	31886.1	31996.1		30960.5	28679.2	30283		22789	23911.9	23079.1		24859.6	26723.7	23143.1		30706.6	37471.6	36402.6		35679.9	39134.8	22846.3		35859.8	33857.9	31038.1		21729.4	22015.8	27222.6		32392.3	31364.5	48117.2		14995.6	18175.3	21406.9		31554.7	30178.5	34200.9		34530.7
44	34373.6	31254.7	33975.1		30380.9	32007.8	32134.1		31421.5	29025.1	30638.9		23203	24350.4	23515.6		24849.3	26734.2	23246.7		31232.3	37503.9	36662.7		35923.8	39234	23400.6		36059.6	34005.1	31506.5		22066.3	22300.3	27580.6		32503.7	31923.4	48112.5		15307.4	18514.3	21572.3		31974.4	30560.8	34625.4		34559.4
45	34757.2	31665.1	34378.6		30524.5	32110.5	32223.1		31864.7	29337.9	30958		23601.6	24771.4	23945		24897.7	26779.8	23354.1		31739.4	37547.4	36912		36133.7	39330.3	23940.9		36264.7	34158.2	31983.3		22386.4	22563.7	27924.5		32605.8	32500.9	48106.3		15614.3	18855.5	21728.8		32372.8	30942.7	35046.1		34595.3
46	35158.3	32040	34767.3		30662.9	32215.8	32322.9		32289.5	29635.1	31269.9		24013.1	25203.9	24397.5		24933.8	26804.5	23441		32200	37580.2	37132.4		36303.8	39347.7	24442.9		36445	34294.7	32412.9		22702.7	22832.1	28231.6		32705.9	33093.3	48144.4		15920.6	19188.8	21886.5		32738.9	31265.7	35413.5		34618
47	35518.6	32374.2	35094.3		30744.3	32268.9	32403		32644.5	29891.7	31553.2		24386.3	25586.4	24836.3		24954.9	26844.9	23497.3		32623	37601.9	37331.2		36473.8	39360.6	24940.5		36570.7	34403.2	32797.3		22987.5	23067.9	28504		32784.8	33653.7	48183.2		16169.5	19497.8	22032.4		33052.7	31527.4	35724.8		34633.2
48	35818.7	32671.9	35395.6		30800.9	32308.3	32480.2		32973.5	30117.4	31783.3		24728.7	25964.6	25263.6		24977.4	26885	23547.5		33037.5	37632.2	37516.6		36633.4	39417.3	25422.6		36682.8	34540.1	33167.2		23270.3	23285.2	28785.4		32862.5	34206.1	48262.3		16405.6	19786.6	22148.1		33350.6	31812.8	36017		34660.8
49	36111.4	32954.4	35693		30855.1	32358.1	32557.7		33289.3	30326.5	31996.8		25078.4	26342.4	25681.5		24960.6	26877.7	23583		33414.9	37636.8	37650.8		36734.8	39455.3	25871.4		36750.8	34649.5	33507		23543.5	23502.8	29084.3		32939.9	34719.1	48272.2		16620.8	20064.3	22260		33666.6	32092.2	36255.9		34671.7
50	36383.4	33213.8	35959.1		30912	32394.1	32609.7		33574	30506.8	32176.7		25410.8	26683.4	26062.7		24953	26899.4	23612.1		33757	37650.6	37763.8		36807.3	39495.1	26318.8		36811.3	34696.8	33861.3		23756.1	23676.2	29353.7		32956.3	35193	48169.4		16827.3	20304.9	22359.7		33937	32338.8	36483.5		34685.9
51	36616.4	33434.3	36187.1		30980.2	32429.9	32651.7		33845.1	30659.3	32339.6		25737.4	27023.6	26414.5		24974.1	26932.8	23663.4		34103.3	37689.4	37878.6		36907.8	39567.4	26763.4		36908	34764.7	34207.9		23966.2	23839.2	29571.3		32971.3	35677.3	48104.9		17044.1	20536	22455.1		34193.1	32584.4	36727.8		34714.5
52	36858	33673.3	36396.5		31056.6	32475.2	32717.3		34086	30804.2	32517.2		26057.6	27332.7	26777.8		24971.5	26940.9	23689.6		34391.3	37693	37970.8		36946.1	39594	27179.3		36973.6	34819.1	34507.7		24166.1	23984.7	29757.1		32984.8	36173.2	48046.5		17240.6	20789.9	22531.2		34388.2	32759.1	36934.6		34748.2
53	37044.5	33886.5	36567.8		31089.8	32498.1	32747.3		34295.9	30920	32645.2		26322.4	27586.4	27103.3		24978.2	26947.6	23712.7		34673.7	37689.5	38076.2		36979.4	39625.4	27582.6		37035.1	34869.3	34773.3		24344.7	24095.2	29926.9		32959.7	36646.5	48001.6		17422.5	21009.7	22586.4		34556.9	32913.1	37137.3		34762.4
54	37218.5	34056.8	36715.5		31117.9	32524.5	32769.3		34477.5	31030.5	32753.8		26561.7	27842.5	27439.6		24979	26945.4	23743		34972.5	37723.4	38166.9		37024.2	39665.9	27970.3		37094.3	34956.7	35019.7		24522	24208.3	30110.9		33012.5	37105.8	48038.7		17597.5	21221.9	22652.1		34770.8	33069.9	37336.3		34796.4
55	37407.3	34224.2	36881.8		31157.1	32564.3	32787.9		34668.3	31162.5	32881.4		26804.7	28101	27800.4		24977.5	26939.4	23751.7		35215	37733	38201.7		37028.7	39661.5	28304.1		37128.9	34997.4	35235.6		24689.6	24314	30298.5		33041.9	37541.5	48079.5		17766.4	21416.7	22730.8		34952.7	33183.2	37482.2		34815.1
56	37540.8	34325.9	37013.7		31165.5	32570.5	32785.8		34829.6	31245.5	32956.4		27023.8	28359	28103.2		24994.2	26949	23776.7		35438.7	37776.4	38252.3		37078.9	39684	28618.5		37175.1	35035.2	35436.3		24838.1	24411.4	30440.8		33048.9	37942.4	48115.5		17925.1	21595	22810.7		35126.1	33321.6	37612.8		34833.2
57	37688.8	34437.6	37141.1		31213.6	32597.9	32819.5		34975.1	31330	33042.9		27257.9	28629.1	28401.4		25013.7	26960.7	23799.7		35640	37816.8	38301.8		37112.5	39693.8	28932.7		37208.4	35099.9	35635		24991.9	24527	30574.1		33095.2	38321	48134.9		18083.2	21793.9	22864.1		35282.5	33476	37739.2		34863
58	37814.2	34565	37265.8		31235.1	32629.9	32853.1		35123.8	31412.7	33125.3		27488.5	28876.3	28684.7		25012.9	26943.3	23810.4		35764.8	37811	38355		37104	39685.6	29199.9		37222.6	35119.2	35766		25132	24633.2	30709		33087.4	38656.7	48056.2		18211.9	21952.8	22906		35397.6	33597.1	37817.2		34852
59	37877.8	34628	37330.9		31226.8	32615.8	32876.6		35215.1	31442.8	33124.3		27672.6	29070	28894.4		25025.5	26954.8	23815.2		35905.4	37860.8	38426.6		37153.6	39718.8	29475.6		37247.2	35141.3	35933.2		25226.4	24721	30819		33089.5	38977	47972.7		18341.2	22075.9	22951.7		35529.4	33722.4	37917.7		34862.1
60	37968.6	34721.8	37390.1		31263.2	32621.5	32922.9		35313.8	31506.9	33166.7		27889.6	29275.6	29135.7		25047	26992.6	23841.7		36082.2	37905.3	38495.8		37195.4	39784.3	29742		37331.7	35210.7	36124.6		25345.5	24776.7	30943.6		33113.7	39292	47927.8		18469.2	22182.2	23007.7		35717	33827.8	38066.8		34931.7
[truncated: 155 more columns]

## Sheet: TNNN-45℃
Time(min)	TAAA				TAAC				TAAG				TAAT				TACA				TACC				TACG				TACT				TAGA				TAGC				TAGG				TAGT				TATA
1	332.493	322.52	373.08		332.08	339.773	227.493		263.973	263.373	346.08		306.667	319.613	219.88		251.653	194.08	394.68		164.293	1010.79	876.48		905.533	797.707	644.027		278.36	313.427	210.627		265.2	292.48	157.36		418.707	363.507	243.56		376.6	211.8	797.867		517.467	474.413	499.067		69.2933
2	571.853	549.04	594.28		710.76	645.773	553.893		1119.53	1011.33	1195.72		444.987	416.533	307.8		489.533	542.8	664.76		1174.77	2808.15	2377.76		1987.25	1887.95	1430.15		662.36	612.547	548.587		516.08	619.8	439.92		607.427	585.187	485.44		597.52	392.44	740.627		737.667	765.173	759.347		1108.13
3	938.193	910.76	939.08		1276.06	1098.51	1033.19		2339.33	2126.99	2411.54		633.487	592.093	456.9		841.433	1034.7	1090.46		2585.89	5084.71	4302.54		3354.39	3296.19	2498.01		1188.82	1041.93	987.807		876.14	1108.94	813.88		908.087	929.427	844.08		916.92	677.26	824.567		996.947	1121.75	1086.95		2617.15
4	1440.66	1399.12	1407.46		2018.06	1700.82	1674.28		3907.76	3568.48	3985.34		876.78	811.46	649.1		1304	1643.48	1661.7		4376.64	7740.2	6608.68		4922.98	4977.84	3797.28		1846.18	1547.94	1524.82		1343.34	1745.74	1301.54		1295.58	1368.72	1302.84		1333.32	1062.68	1113.82		1276.76	1516.42	1451.58		4516.92
5	2088.5	2008.74	1992.1		2929.62	2436.52	2438.46		5831.44	5343.38	5888.76		1161.88	1083.64	857.52		1888.54	2378.68	2387.44		6574.94	10735.1	9210.66		6709.12	6917.28	5302.58		2640.44	2158.6	2166.36		1922.9	2525.5	1903.34		1777.18	1923.62	1892.44		1856.58	1537.94	1554.28		1576.8	1952.9	1867.22		6811.26
6	2864.18	2737	2711.72		4015.8	3313.42	3346.82		8068.62	7420	8098.32		1485.52	1390.7	1095.46		2576.22	3231.72	3256.28		9133.72	13989.8	12033.1		8701.88	9088.04	6982.38		3551.36	2877.06	2888.14		2625.6	3450.54	2598.9		2361.44	2583.04	2569.7		2498.2	2117.62	2123.8		1918.16	2436.78	2320.68		9452.48
7	3725.22	3553.86	3515.48		5240.58	4293.8	4333.26		10515.2	9696.36	10478.1		1845.62	1716.5	1357.24		3368.28	4176	4233.92		11892.7	17346.2	14906.1		10839.2	11397.9	8778.58		4548	3655.68	3674.72		3422.44	4480.48	3381.34		3010.04	3327.2	3337.7		3246.2	2758.28	2769.1		2306.5	2963.66	2806.9		12230.7
8	4669.96	4455.98	4375.8		6588.12	5363.06	5401		13114.1	12106.9	12971.8		2236.3	2071.02	1641.92		4271.44	5223.2	5325.92		14754.1	20743.2	17753.2		13109.7	13823.5	10653.3		5640.72	4496.46	4490.2		4297.44	5614.12	4244.64		3721.04	4158.96	4186.36		4078.88	3480.12	3503.04		2735.44	3521.8	3326.66		15049.5
9	5681.76	5430.5	5297.6		8035.64	6502.06	6553.52		15780.1	14576.2	15527.9		2669.46	2456.9	1971.4		5281.54	6372.72	6505.36		17558	24041.8	20494.3		15454.2	16275.1	12551.2		6823.64	5364.98	5348		5237.18	6840.38	5187.68		4478.58	5040.42	5105.84		4998.22	4301.84	4337.72		3200.62	4100.56	3847.5		17743.6
10	6762.6	6467.16	6279.58		9587.54	7693.74	7770.66		18461.2	17072.1	18106.2		3144.14	2891.1	2323.04		6385.56	7618.38	7751.06		20221.5	27147.7	23038.9		17816.3	18716.2	14440		8089.7	6265.84	6253.2		6255.02	8135.08	6206.22		5277.1	5996.6	6109.02		5998.6	5218.38	5276.78		3722.06	4704.66	4389.52		20262
11	7884.42	7562.44	7318.7		11225.3	8940.38	9080.16		21078.4	19525.8	20657.5		3661.56	3372.26	2708.86		7515.06	8939.46	9041.52		22680.4	30000	25364.8		20184	21116.5	16304		9447.78	7226.04	7202.8		7385.14	9509.9	7304.2		6130.14	7016.98	7201.5		7107.72	6248.66	6311.82		4285.56	5341.82	4963.5		22539.4
12	9041.9	8705.04	8394.52		12910.1	10213	10431.1		23578.5	21891.3	23088.4		4188.96	3877.28	3121.94		8609.98	10275.6	10312.8		24808.6	32471.2	27432		22489.5	23401.3	18121.9		10869.9	8205.14	8168.22		8607.46	10927	8434.86		7025.38	8098.62	8389.44		8313.92	7351.2	7392.76		4878.28	6010.8	5570.2		24449.6
13	10238.2	9899.7	9492.14		14650.8	11501.1	11815.3		25938.6	24144.4	25375.6		4745.66	4397.8	3565.68		9643.22	11603.8	11554.8		26585.3	34544.2	29230.6		24735.5	25569.5	19893.2		12335.4	9216.14	9146.72		9928.1	12400.9	9606.52		8002.18	9266.34	9660.52		9615.4	8537.12	8528.36		5499.84	6719.44	6214.7		25965.5
14	11452.6	11121.8	10616.2		16384.7	12812.5	13221.5		28076.7	26200.9	27449		5332.68	4945.64	4046.98		10621.3	12943.9	12760.7		27992.4	36235.3	30810.7		26945.6	27617.3	21590		13852	10251.2	10128.5		11340.6	13921.3	10805.6		9065.44	10495.3	11015		10990.5	9797.56	9720.26		6124.9	7467.06	6877.68		27080.7
15	12687.9	12346.4	11750.3		18093.2	14122.8	14580.3		29905.1	27996.9	29232.8		5956.9	5498.06	4556.5		11555.6	14266.4	13894.3		29026.2	37519.4	32081		29043.9	29475.9	23169.2		15359.6	11289.4	11101.8		12829.5	15459.2	12010.5		10200.8	11787.8	12402.6		12401.4	11113.4	10945		6749.22	8218.2	7538.86		27856.2
16	13938.3	13583.7	12905.4		19787.2	15458	15933.8		31431.8	29518.5	30745.4		6625.34	6074.76	5110.42		12480.4	15592.9	14981.8		29764.9	38498.8	33113.2		31041.7	31182.7	24651.9		16861.3	12383.4	12093.1		14437.4	17052.9	13258.8		11441.8	13137.9	13850.5		13864.9	12468	12234.6		7391.62	8995.1	8213.72		28439.7
17	15207.1	14826.2	14065.9		21420.4	16768.4	17305		32623.7	30737.4	31957.5		7317.16	6678.52	5693.14		13388.2	16880.7	16017.7		30276.3	39233.6	33901.6		32883.8	32692	26035.7		18365.4	13500.1	13070.7		16141.6	18659.7	14521.4		12761.4	14535.2	15330.3		15372.1	13861.6	13558.8		8041.52	9767.58	8875.78		28879.6
18	16500.4	16082.6	15227.7		22997.7	18007.8	18682.5		33528	31660.9	32895.1		8033.98	7300.74	6308.22		14265.4	18059.4	16975.8		30595.8	39711.3	34450		34498.8	33977.1	27280.5		19836.9	14629.6	14051.8		17913.6	20246	15806.6		14159.5	15951.3	16791.6		16930.6	15313.8	14878.1		8703.94	10531.1	9553.64		29197.6
19	17808.4	17362.6	16415.5		24506	19201.1	20107.3		34236	32377.4	33642.1		8769.94	7958.32	6950.78		15121.4	19176.5	17914.3		30835.7	40059.2	34851.2		35972.8	35087.6	28424.8		21301	15759.4	15030		19744.4	21819	17098.9		15611.9	17406	18262.9		18558.7	16853.2	16211.2		9380.42	11341.9	10249.1		29486
20	19079.8	18620.4	17585		25896.7	20348.7	21506.1		34714.3	32881.9	34155.3		9513	8609.06	7602.44		15942.3	20192.8	18813.3		31016.3	40323.6	35139.8		37291.9	36040.7	29479		22725.3	16855.1	15983.2		21573.9	23319.7	18347.6		17023.1	18871.9	19671.6		20188.8	18432.4	17534.3		10062.9	12168.9	10961.6		29751.1
21	20329.9	19864.5	18724.2		27153.2	21455.2	22847.5		35042.2	33242.4	34530		10264.8	9275.86	8282.68		16721.1	21096.6	19664.6		31138.4	40462.5	35322.7		38447	36831.5	30399.7		24077.5	17909	16904.2		23390.8	24767.7	19566		18366.9	20317.6	20972.9		21788	19918.2	18832.6		10740.8	12991.2	11683.8		29987.9
22	21547.2	21082.3	19840.9		28306	22541	24136.4		35285.8	33518	34800.2		11042.6	9962.2	8982.02		17484.4	21927.1	20486.9		31264.3	40557.5	35476.1		39485.5	37505.9	31249.8		25411.3	18954.9	17780.4		25190	26171.4	20777.8		19644.3	21770	22189.8		23353.5	21304.1	20132.5		11430.3	13817.4	12405.6		30256.1
23	22721.1	22262	20886.2		29310	23582.8	25320.3		35418.3	33672.3	34962.3		11831.1	10642.9	9690.46		18225.4	22656.6	21240.6		31351.7	40618	35600.6		40386.2	38074.6	32031.6		26707.7	19957.5	18610.3		26908.6	27476.3	21922.7		20835.3	23152.7	23258.8		24831.3	22565.5	21357.8		12129.8	14627.9	13124		30504.9
24	23880	23416.7	21907		30188	24572.4	26426.1		35538.5	33791.9	35092.4		12641	11327.4	10426.2		18941.2	23307.5	21940		31413.3	40610.8	35671.3		41120.4	38507.7	32694.1		27902.8	20936.1	19409.6		28532	28692.7	22984.3		21983.2	24471.5	24235.4		26215.9	23735	22494.2		12834.5	15440.3	13828.4		30741.1
25	25004.6	24542.8	22917.3		30973.5	25540.2	27481.1		35649.9	33888	35195.3		13445.9	12017.1	11191.1		19647.1	23915.8	22629.1		31500.8	40643.1	35738.2		41751.9	38895.9	33311.5		29040	21916.3	20174.8		30035.4	29816.3	23973.7		23077	25769.1	25152.1		27495.4	24852.7	23583.5		13552.1	16272.4	14544.5		31013.2
26	26069.9	25617.8	23862.9		31622.1	26431.8	28445		35694.3	33923.4	35237.6		14260.8	12715	11989.6		20314.1	24445.5	23298.1		31574.2	40704.3	35793.9		42287	39192.3	33850		30062.6	22845.6	20895		31355.7	30810.7	24849.5		24080.4	26968	25987.7		28639.1	25874.9	24585.6		14276.4	17116.8	15266.1		31276.7
27	27105.6	26663.7	24790.6		32161.9	27247.5	29354.4		35762	33957.6	35269.7		15094	13434	12818.2		20960.5	24893	23918.9		31646.6	40731.3	35827.2		42704.7	39393.7	34275		31005.9	23763.1	21579.5		32511.1	31686.4	25665		25008.3	28088	26773.3		29653.8	26821.3	25492.7		15026.1	17956.5	16005.5		31533.4
28	28099.1	27657.7	25654		32616.9	28015.1	30202.1		35804.7	33970.2	35296.9		15958.3	14174	13648.8		21605	25295.6	24529.9		31753.8	40782.3	35882.4		43077.6	39559.1	34663.3		31871.8	24619.6	22200.7		33528.9	32458.6	26423.8		25854.6	29143.7	27490.4		30559.5	27724.2	26347.3		15788	18794.5	16758.1		31813.6
29	29013.8	28566.2	26421.3		32973.7	28692.6	30930.9		35821.6	33975.5	35313.4		16835.8	14892.8	14456.2		22207.7	25579	25081.6		31841.8	40818.2	35927.3		43358.8	39694.3	35005.3		32622.9	25422.4	22754.8		34328.9	33103.3	27070.3		26614.7	30090.3	28106		31341.2	28551.7	27068.3		16530.3	19628.6	17510.6		32049.7
30	29901	29423.3	27159.4		33280.6	29314.8	31605.1		35902.4	34034.9	35344		17715.7	15604.2	15256.2		22782.7	25800.9	25597.8		31945.3	40814.6	35927.7		43546.4	39784.1	35301.4		33296.2	26230.8	23262.7		34992.6	33672.8	27635.4		27316.8	30971.7	28652.3		32050	29323.3	27706.7		17262.7	20452.2	18261.4		32247.4
31	30704.2	30218.5	27833.2		33545.8	29902.1	32213.2		35977.4	34069.4	35351.2		18608.8	16326.6	16053.1		23349.7	26010	26123.7		32080.8	40840.8	35930.4		43722.9	39878.3	35602.8		33932.5	27021.3	23738.1		35542.1	34195.6	28117.2		27985.8	31801.2	29158.7		32690.7	30019.6	28274.1		18017.3	21299	18988.4		32495.1
32	31426	30953.1	28440.6		33723.8	30405.1	32731.8		36044.1	34080.3	35341.4		19470.9	17039	16845.9		23883	26159.6	26594		32203.5	40861.3	35941.8		43842.9	39940	35818.3		34493.6	27754.3	24158.2		35944	34653.2	28509.6		28573.9	32525.2	29587.8		33196.5	30593.9	28719		18770.9	22149	19720.5		32720.1
33	32089.2	31644.9	29009.3		33842.7	30881.7	33207.3		36127.2	34113.4	35364.6		20313.1	17747.7	17648.9		24420.9	26293.9	27028.8		32334.5	40872.6	35965.6		43915.9	39979.8	35971		34983.4	28422.8	24569.8		36296.4	35085.9	28908.1		29114.8	33188.5	29980.8		33599.7	31089.8	29106.8		19524.1	22964.9	20447.3		32965.8
34	32663.9	32250.3	29490.1		33927.4	31329.6	33596.5		36151	34129.5	35380.8		21130.9	18469.3	18457.6		24948.7	26432.8	27453.2		32454.8	40920.1	36050.1		44016.6	40073.5	36154.2		35428.4	29003	24957.4		36600.7	35474.1	29314.4		29603	33789.2	30293.6		33925.4	31518.1	29418.7		20252.7	23786.7	21184.5		33240.8
35	33194.4	32790.2	29909.7		33969.2	31709.1	33901.2		36162.2	34158.6	35384.2		21899.1	19152.5	19237		25428.1	26522.3	27821.5		32558.7	40971.1	36150		44106.3	40154.8	36356		35800.6	29505.6	25277.7		36802.2	35814.9	29661.2		29982.6	34256.7	30488.3		34162.2	31837.3	29644.8		20964.6	24583.5	21924.5		33464.3
36	33697.9	33286.5	30302.6		34039.4	32079.3	34180.5		36196.6	34201.8	35424.5		22666.3	19838.6	20008.8		25886.8	26620.2	28186.2		32676.5	41041.2	36244.6		44219	40269.9	36598.5		36171	29986.4	25573.8		36980.8	36186.6	29999.2		30316.5	34659.6	30633.4		34376.1	32131.4	29856.2		21672.3	25355	22669.6		33707.7
37	34132.5	33719.4	30623.9		34098	32403.3	34420.6		36194.8	34214.6	35440.2		23436.7	20524.2	20750.9		26312	26706.5	28508		32820.2	41115.6	36332.4		44320	40344.9	36788.1		36552.2	30426.1	25818.1		37105.8	36547.9	30269.1		30572	34991.5	30719.5		34565.6	32377.1	30054.5		22374	26113.3	23387.1		33921.2
38	34503.2	34111.3	30920.7		34130.5	32671.3	34611.8		36204.6	34244.2	35456.9		24199.3	21176.1	21462.7		26698.9	26757.9	28760.3		32958.2	41160	36371.4		44351.4	40365.6	36872.8		36907.1	30822.2	25979.8		37150.4	36883.6	30497.9		30744.6	35262.2	30756.9		34708.2	32580	30245.2		23047.1	26823.7	24076.1		34042.9
39	34833.2	34456.6	31203.7		34177.1	32935.6	34795.6		36234.4	34315.7	35500.4		24984.2	21841.4	22151.7		27086.8	26846.7	29033.7		33123.9	41191.8	36385.9		44356.9	40374.6	36892.2		37240.6	31213	26117.5		37230.9	37216.1	30754.6		30922	35525.7	30804.9		34856.9	32776.2	30477.6		23718.6	27515	24747		34117
40	35093.9	34740.5	31424.7		34204.1	33163.9	34896.5		36234.7	34346.9	35492.2		25740.5	22495	22809.3		27445	26919.4	29275.5		33290.4	41233	36429.3		44385.8	40393.5	36910.1		37526.7	31573.4	26205.4		37271.9	37471.3	30997.4		31069.5	35740.4	30832		34982.2	32938.7	30664.8		24372.3	28194.7	25406.2		34143.7
41	35331.5	35002.7	31623.5		34223.7	33370.2	34952.3		36254.1	34383.7	35505.2		26463.5	23117.7	23439.2		27771.9	26988.1	29479.9		33440.7	41246.3	36466.4		44380.3	40400.2	36915.1		37752.2	31876.3	26276.1		37309.3	37673.3	31236.1		31189.9	35884.7	30837.3		35080.4	33110.4	30793.9		25006.6	28838.3	26052		34145.7
42	35559.1	35233.3	31801.2		34272.8	33564.6	35000		36290.2	34412.9	35535.4		27188.8	23743.3	24067.5		28105.5	27073.4	29696.5		33607.9	41272.5	36502.4		44353.9	40407	36926.8		37972.6	32187.1	26362.8		37415.9	37850	31494.4		31322.1	36026.4	30883.6		35208.4	33322.2	30879.2		25681	29457.5	26672.8		34162.2
43	35714.5	35395.5	31922.6		34318.4	33713.6	35025.1		36284.5	34383.6	35532.7		27898.3	24342.4	24695.9		28406.6	27155.8	29877.1		33767.3	41309.2	36556.7		44354.5	40428	36967.6		38206.2	32448.3	26402.4		37481.5	37959.7	31710.1		31407.7	36111.7	30913.9		35312.3	33525.5	30925.3		26334.8	30072.2	27294.5		34180.1
44	35870.2	35557.5	32053		34345.9	33828.3	35057.1		36317.1	34393.8	35557.8		28577.6	24937.4	25288.1		28690	27239.1	30051.1		33894.7	41326.4	36580.4		44314.6	40431.3	36971.8		38416.1	32677.8	26416.4		37520.3	38035	31888.8		31463	36167.5	30909.7		35405.3	33692.8	30956.4		26961.5	30651	27897.8		34152.1
45	36012.8	35699.8	32158.8		34367.6	33954.3	35110.5		36352.9	34416.9	35579.7		29257.7	25537.8	25886.5		28985.9	27324.4	30230.5		34041.8	41337.2	36598.1		44298.6	40448.3	36989.1		38652.5	32923.4	26447		37556.5	38126.3	32011.5		31511.8	36244	30952.6		35508.2	33810.4	31007.8		27574.5	31228.2	28511.4		34168.2
46	36101	35811.1	32224.6		34380.1	34042.7	35135.8		36359.7	34435.6	35576.7		29873.4	26121.7	26447.9		29237.1	27378.3	30343.1		34162	41365.6	36652.7		44315.8	40486.8	37007.3		38851.8	33113.5	26452.8		37544.2	38197.8	32047.8		31539.3	36288.8	30949.3		35601.8	33847.7	31040.6		28136.4	31787.9	29122.5		34180.3
47	36224.2	35951.9	32308.4		34380.4	34122.7	35143.9		36397.7	34499.3	35612		30448.1	26670	26975.2		29463.5	27392.1	30425.6		34258	41368.1	36673.5		44322.9	40494.3	37008.3		38979.8	33285	26465.5		37549.9	38295.1	32051.2		31551.6	36326.9	30939.8		35692.7	33870	31069		28693.8	32303.5	29659.6		34164.2
48	36305.1	36046.8	32359.8		34421	34208.7	35163.8		36407.7	34533.6	35624.9		31025.8	27209.8	27514.2		29666.7	27429.7	30499.3		34384.6	41406	36690.2		44361.5	40530.4	37021.2		39063.2	33437.6	26500.6		37609.3	38427.6	32061.4		31576.4	36375.4	30947.2		35767.7	33909.3	31121.1		29252.9	32791.7	30181.2		34191.3
49	36360.2	36117.8	32403.1		34436.5	34262.6	35153.1		36409.3	34545.3	35623.3		31567.1	27714.2	28008.4		29842.2	27443.9	30569.5		34492.3	41465.2	36732.8		44390.5	40570.5	37044.4		39062.6	33546.1	26497.2		37640.8	38536.1	32085.1		31587.8	36407.2	30919.1		35813.2	33927.4	31121.1		29770	33260.6	30676.1		34189.8
50	36446.3	36197.6	32454.7		34431.8	34336.9	35156.8		36458.8	34580.6	35655.3		32089.4	28203.7	28497.5		29985.7	27470.6	30662.7		34600.7	41480.4	36759.5		44363.5	40574.1	37046.9		39040.8	33666.2	26498.9		37684.3	38660	32123.6		31583.9	36434.2	30918.7		35843	33952.3	31128		30268.7	33666	31150.7		34159.2
51	36494.2	36240.9	32501.5		34449.3	34420.7	35190.9		36473	34586.6	35675.5		32579.2	28697.8	28994.9		30108.6	27529.2	30770.2		34740.4	41503.9	36809.3		44343.6	40586.2	37068.7		39037	33781.5	26504.7		37751	38784.2	32174.6		31607.2	36491.2	30956.4		35881.9	33977.7	31157.3		30767	34084	31648.6		34173.9
52	36571.5	36297.2	32557.3		34426.2	34462.5	35180.8		36500.9	34609.2	35709.7		32993.9	29147.9	29432		30198.5	27548.7	30841.4		34846.8	41510	36871.6		44350.2	40610.3	37100		39034.9	33853.1	26494.9		37757.5	38862.1	32183.5		31624	36516.8	30977.3		35911.4	33986.4	31164.1		31228.9	34496	32130		34156.2
53	36671.2	36380.5	32639.7		34405.6	34467.3	35166.5		36556.1	34670.6	35772.1		33368.2	29562.3	29837.9		30263.7	27566.8	30862.2		34918.4	41488.7	36891.3		44335.8	40621.2	37115		39023	33912.2	26469.8		37762	38899.8	32159.1		31623.7	36523.1	30988.4		35930.7	33983.7	31174.9		31670.8	34864.3	32565.1		34137.9
54	36737.3	36463	32724.3		34444.9	34511.2	35183.3		36597.2	34728.6	35841.7		33754.1	29986.7	30250.6		30376.3	27616.1	30907.2		35007.4	41493.2	36899.5		44346	40651.8	37130.8		39044.2	33980.4	26485		37790.2	38961.3	32174.4		31658.2	36547.9	31017		35976.3	34030.4	31205.8		32111.5	35222	32991.1		34150.2
55	36795.7	36529.8	32773.4		34488.2	34566.2	35260.4		36647.5	34767.3	35894.3		34140.8	30407.9	30670.5		30487.8	27682.1	30959.1		35136.9	41527.3	36896.1		44362.2	40694.7	37135.8		39092.7	34055.2	26523.1		37823.9	39022.8	32222.7		31696	36574.9	31042.4		36032.6	34083	31245.7		32533.1	35543.8	33402.2		34182.6
56	36844	36591.6	32815.6		34628.3	34703.1	35452		36702	34815	35948.7		34557.6	30886.1	31160.9		30669.8	27816.4	31088.7		35369	41516.7	36877.8		44334.5	40702.7	37117.1		39183.7	34194.7	26640		37925.9	39168.8	32359.7		31779.6	36692.2	31147.2		36137.8	34196	31371.3		32991.4	35822.3	33766.5		34294.5
57	36851.3	36610.1	32810		34862.4	34937	35725.8		36723.2	34832.7	35946.1		35013.8	31425.9	31697.6		30930.7	28031.5	31311.1		35719.4	41530.7	36883.9		44345.7	40743.2	37125		39387.2	34360.3	26834.1		38069.2	39390.3	32578.9		31938.1	36908.1	31337.1		36337.2	34410.7	31575.5		33507.5	36090.3	34120		34520.9
58	36889.6	36627.1	32807.5		34973.9	35044.2	35880		36737.7	34843.7	35932		35353.7	31865.3	32114.9		31075.7	28146	31425.5		35940.6	41538.3	36887		44340.4	40760.1	37152.9		39527.9	34451.9	26917.6		38125.8	39493.4	32701.5		31999.2	37012.8	31416.7		36457.4	34520	31686.5		33919.3	36327.9	34428.4		34632.9
59	36948.2	36651.8	32848.7		35076.9	35134.2	35941.4		36768.2	34873.8	35959.3		35686.6	32290.5	32487.6		31184.9	28229.5	31495.9		36048.9	41490.4	36861.1		44295.6	40723.4	37144.9		39626.5	34542.9	26979.5		38184.3	39599.2	32775		32057.3	37097.7	31501.1		36573.5	34622.8	31793		34267.6	36512.5	34710.1		34696
60	36963.8	36580.7	32837.4		35130	35181.4	35926.9		36709	34858.2	35917.9		35970.4	32617.7	32831		31206.9	28322.4	31555.5		36133.1	41513.3	36884.2		44297.4	40757.4	37196.2		39736	34586.9	26994.6		38245.9	39676.2	32869.6		32091.2	37133.4	31537.4		36667.7	34721	31788.7		34599.3	36756.6	35060.9		34748.8
[truncated: 155 more columns]

## Sheet: GNNN-45℃
Time(min)	GAAA				GAAC				GAAG				GAAT				GACA				GACC				GACG				GACT				GAGA				GAGC				GAGG				GAGT				GATA
1	404.373	671.44	479.533		266.547	322	427.747		310.68	565.72	1000.75		456.507	505.947	2479.84		322.12	302.093	284.307		255.48	551.227	186.627		388.267	343.96	192.307		410.333	327.547	456.547		459.987	297.053	349.44		330.987	369.053	358.48		595.6	359.107	384.467		568.893	383.893	371.04		352.36
2	579.773	882.96	675.773		483.947	440.28	665.627		520.64	710.12	1188.19		751.947	676.347	2846.96		586.96	608.293	575.347		546.88	806.947	498.587		629.707	582.32	418.547		812.973	859.827	945.307		632.347	447.933	488.24		619.147	676.933	628.04		684.24	473.987	517.307		638.533	463.333	429.24		1230.32
3	834.473	1187.4	988.793		807.107	613.1	980.107		849.54	918.82	1511.61		1143.79	965.427	3346.34		1037.28	1072.23	1016.33		938.64	1252.21	963.667		1012.55	916.04	787.427		1334.43	1567.29	1635.89		940.047	686.733	732.28		1072.05	1165.63	1085.08		883.46	671.067	749.467		765.473	549.653	551.36		2384.12
4	1173.74	1564.38	1384.74		1211.48	812.26	1355.9		1257.94	1171.56	1921.76		1608.44	1298.26	3871.32		1615.56	1667.98	1593.56		1427.94	1800.54	1526.92		1508.22	1349.52	1246.62		1963.22	2410.98	2463.18		1293.64	975.56	1031.4		1669.64	1815.42	1677.76		1129.3	932.44	1038.06		919.94	667.54	691.82		3758.12
5	1577.68	2015.56	1859.56		1683.26	1045.36	1796.64		1758.62	1491.9	2432.48		2138.9	1670.5	4446.8		2309.52	2412.78	2298.5		2006.24	2470.74	2192.3		2093.56	1850.02	1796.48		2709.22	3419.36	3423.68		1697.88	1304.7	1375.42		2392.28	2603.3	2389.8		1434.58	1241.46	1354.06		1090.44	806.96	866.46		5363.08
6	2027.62	2536.3	2400.22		2202.9	1326.26	2322.1		2329.5	1868.16	3042.5		2724.38	2081.24	5085.56		3112.02	3275.36	3107.42		2682.62	3248.52	2975.78		2778.78	2431.28	2403.6		3549.3	4570.32	4496.84		2152	1683.34	1771		3247.5	3524.54	3217.6		1796.86	1582.16	1712.72		1294.56	984.62	1077.56		7184.4
7	2516.7	3088.02	2975.38		2763.12	1646.98	2888.44		2937.88	2285.78	3699.48		3334.42	2496.78	5777.38		3986.9	4235.2	3992.36		3428.5	4067.68	3817.6		3515.54	3049.44	3061.2		4465.58	5808.54	5642.82		2637.26	2099.42	2192.1		4181.94	4519.42	4111.98		2187.62	1952.1	2096.48		1516.88	1164.22	1304.66		9150.06
8	3059.46	3680.6	3592.42		3351.96	1984.3	3493.12		3600.4	2744.24	4415.94		3981.6	2946.76	6535.76		4943.16	5280.66	4959.24		4235.52	4954.06	4734.6		4324.26	3741.3	3777.66		5453.88	7134.2	6872.08		3186.84	2537.32	2640.68		5204.04	5598.74	5059.68		2633.18	2357.56	2507.22		1769.24	1358.38	1555.88		11236.3
9	3631.52	4302.7	4239.2		3977.1	2332.22	4124.02		4304.08	3216.6	5169.3		4671.44	3427.64	7337.32		5969.46	6379.1	5975.5		5088.08	5872.84	5696.3		5172.06	4478.76	4559.24		6473.74	8519.14	8157.72		3777.48	3003.18	3108		6298.62	6764.34	6060.46		3103.96	2787.36	2959.68		2045.34	1584.74	1816.06		13364.4
10	4235.9	4935.74	4935.1		4633.88	2678.8	4787.02		5044.76	3715.86	5957.48		5403.22	3938.84	8176.8		7039.84	7535.92	7017.14		5978.76	6837.44	6682.56		6042.8	5245.96	5392.48		7542.24	9984.06	9520.88		4391.26	3495.28	3602.04		7451.66	7993.5	7110.76		3610.86	3263.48	3433.04		2326.2	1823.46	2070.52		15521.3
11	4864.8	5603.38	5668.78		5317.26	3031.24	5473.84		5821.62	4240.98	6796.84		6157.12	4491.68	9029.72		8154.84	8729.54	8109.58		6903.46	7838.32	7712.34		6951.52	6052.4	6250.86		8647.36	11518.9	10937		5040.22	4013.34	4129.34		8670.04	9281.1	8217.16		4146.54	3772.96	3944.32		2612.76	2081.44	2345.4		17691.5
12	5499.8	6285.32	6407.7		6012.72	3401.08	6148.82		6615.16	4776	7646.46		6919.24	5054.66	9916.78		9278.24	9964.1	9231.6		7817.94	8852.3	8771.62		7875.3	6861.26	7127.68		9782.14	13078.8	12368.5		5704.64	4550.98	4698.36		9925.06	10592.1	9354.54		4681.58	4291.42	4476.06		2902.54	2340.9	2644.06		19816
13	6156.78	6986.78	7147.96		6717.52	3771.62	6818.28		7436.4	5335.34	8518.66		7709.18	5622.28	10820.8		10431.7	11228.1	10391.6		8738.46	9879.5	9853.18		8833.36	7684.22	7992.72		10968.9	14663.8	13831.1		6413.8	5091.98	5272.3		11206.4	11921.9	10514.7		5245.88	4830.34	5008.1		3198.98	2587.78	2965.7		21897
14	6830.06	7729.26	7902.7		7426.76	4141.76	7479.32		8275.26	5900.82	9417.04		8521.04	6187.26	11779.2		11619	12497.2	11565.4		9676.2	10916.5	10951.6		9816.66	8526.88	8881.5		12192.8	16242.2	15272.3		7159.36	5651.46	5848.14		12509.7	13283.3	11703.2		5849.44	5381.08	5554.06		3520.2	2851.62	3296.58		23887.2
15	7515.86	8476.06	8667.4		8114.22	4507.02	8139.48		9124.68	6473.08	10310.3		9352.02	6744.5	12728.6		12823.2	13774.9	12717.1		10622.5	11957.4	12019.7		10802.6	9382	9774.76		13423.3	17784.1	16699.8		7897.58	6209.84	6416.76		13818.9	14654.8	12889.4		6490.66	5942.02	6110.36		3854.32	3125.14	3627.86		25734.2
16	8218.82	9237.22	9450.42		8805.56	4867.74	8804.94		9985.08	7068.14	11206.1		10192.7	7335.38	13689.3		14028.8	15032.7	13858.7		11606	12989.1	13068.3		11779.5	10252.9	10667.2		14689.1	19350.6	18133.2		8645.52	6786.08	6986.36		15125.1	16018.6	14069.8		7145.46	6529.46	6688.54		4200.46	3410.94	3960.8		27459.1
17	8940.18	10015.8	10238.7		9490.42	5227.38	9459		10857	7677.2	12121		11035.6	7939.52	14662		15224.2	16303.3	14992.2		12578.8	14025.4	14120.8		12773.9	11139	11581.3		15950.7	20919.8	19514.4		9398.36	7386.48	7579.22		16441.5	17380.3	15238.7		7802.98	7119.6	7286.78		4537.24	3717.36	4293.74		29045.2
18	9641.34	10753.3	11033.8		10157	5574.72	10096.4		11723	8285.26	13028.8		11887.8	8549.4	15632.6		16410.6	17572.7	16101.2		13524.5	15034.1	15173.1		13755.6	12011.8	12478.1		17192.7	22470.7	20855.4		10163.6	7995	8182.66		17726.6	18713.3	16383.7		8448.94	7708.46	7869.08		4898.68	4026.72	4638.84		30450.9
19	10357.5	11507.9	11833.1		10828.9	5936.36	10713.1		12607	8892.26	13938.2		12740.9	9169.42	16634.5		17605.2	18827.1	17187.6		14461.4	16003.6	16200.5		14740.3	12895.5	13370.5		18445.5	24012.3	22155.9		10950.5	8621.68	8790.12		19010.2	20037.4	17515.5		9103.14	8302.8	8463.84		5263.34	4340.42	4983.52		31720.8
20	11091.2	12261.1	12625.3		11482.4	6278.2	11303.7		13490.4	9489.4	14865.1		13614.9	9784.28	17612.4		18808.6	20071.6	18252		15378.4	16949.4	17189.1		15729.7	13790	14260.3		19668.1	25507.4	23399.3		11748.7	9258.88	9387.42		20286.6	21359.8	18606.4		9785.08	8916.72	9060.14		5637.08	4665.64	5351.02		32833.8
21	11826	13008.6	13400.5		12097	6603.02	11878.4		14358.5	10073.1	15768.9		14482.6	10398	18581.1		19997.4	21259.7	19267.1		16282.1	17857.5	18115.7		16690.8	14648	15093.9		20856.2	26936.1	24575.9		12546.9	9915.6	9984.68		21505.6	22643	19635.2		10486.4	9551.48	9660.02		6016.84	5006.18	5714.5		33768.8
22	12577.2	13783	14177.3		12707.4	6929.84	12446.2		15224.1	10672.9	16674.5		15356.5	11036.5	19569.4		21176	22427.2	20235.2		17170.3	18734.7	18979.3		17660.1	15515.5	15928.9		22040.3	28345.3	25715.2		13363.6	10578.9	10602.4		22703.4	23885.7	20611.9		11207.2	10210.6	10271		6381.74	5362.24	6101.34		34593.3
23	13323.9	14532.6	14985.5		13283.8	7238.76	12983		16060.6	11271.7	17564.4		16231.9	11690.6	20555.1		22301.3	23578.8	21150.9		18033.8	19581.8	19800.3		18616.4	16391.6	16763.9		23212.9	29669.6	26757.5		14193.8	11242.1	11238.9		23861.8	25054.2	21559.5		11933.7	10887.2	10897.6		6763.36	5742.04	6498.94		35288.4
24	14050.2	15271.9	15774.4		13865.5	7547.42	13505.3		16873.9	11863.6	18433.7		17079.4	12339.2	21533.2		23362.7	24654.4	22003.9		18857.4	20383.7	20526.8		19519.9	17246.6	17549.6		24366.9	30871.3	27718		15002.5	11888.4	11868.9		24973.3	26150.6	22443.5		12638.4	11535.2	11521.8		7142.76	6109.44	6878.12		35856
25	14770	16011.2	16568.9		14441.1	7860.64	14016.1		17676	12452.3	19296.1		17920.7	12997	22505.4		24379	25675.5	22796.7		19642.8	21144.6	21217.7		20403.5	18091.4	18326.2		25519.7	32006.7	28637.5		15804.9	12545.4	12494.1		26046.3	27217.4	23286.4		13338.3	12194.6	12146.5		7544.02	6467.9	7267.14		36357.2
26	15482.1	16745.3	17330.1		14981.9	8180.52	14510.2		18448.9	13036.4	20112.7		18747.9	13651.6	23464.5		25355	26644.3	23545.5		20370.3	21852.9	21870.8		21256.7	18912.9	19052.4		26625.5	33039.7	29470.3		16590.5	13230	13106.1		27045.8	28251.8	24063.7		14053.6	12860.1	12766.8		7956.88	6818.52	7663.9		36764.1
27	16169.5	17460.9	18055.6		15501.2	8491.84	14988.7		19193.5	13619.4	20883.9		19585.2	14313.1	24408.4		26287.4	27535.1	24211.5		21038.5	22505.3	22456.9		22099.4	19718.2	19726.4		27669.5	33986.1	30234.8		17371.5	13911.7	13706.8		27964.8	29228.9	24778.8		14754.1	13525.1	13366.6		8360.82	7164.54	8068.88		37085.8
28	16869.6	18180.1	18797.9		15987.7	8799.26	15447.7		19940.1	14198.3	21633.3		20450.8	14978.6	25340.9		27188.9	28408.2	24827.3		21693.8	23113.6	22978.4		22960.8	20522.1	20385.8		28693.4	34874.4	30969.3		18181.7	14596.7	14310.8		28843.8	30139	25454		15470	14209.9	13978.9		8774.34	7540.62	8490.26		37376.1
29	17561.1	18896	19519.9		16459.1	9095.76	15879.8		20647.2	14747.6	22363.6		21299.2	15619.7	26256.3		28057.4	29197	25395.8		22310.8	23656.7	23407.6		23792	21311	21024.5		29630.9	35651.1	31586.4		18995.1	15275.8	14911		29680.2	30945.1	26067		16172.5	14879.4	14595.7		9184.9	7938.14	8894.66		37583.5
30	18228	19584.4	20247.4		16907.8	9393.1	16311.3		21298.2	15268.1	23061.7		22104.9	16250	27158.7		28832.2	29913.4	25872.5		22915.5	24137.2	23758.4		24579.8	22077.6	21604.7		30527.7	36368.6	32134.9		19787.5	15965.7	15510.3		30437.7	31659.6	26619.1		16861.4	15550	15187.5		9599.52	8346.7	9279.92		37737.9
31	18899.3	20255.2	20968		17354.6	9715.08	16759		21927	15804	23733.1		22898.2	16889.4	28079.1		29552.4	30581.2	26306.6		23496.1	24592.8	24099.9		25336.1	22831.1	22186.5		31405.3	37052	32632.5		20566.1	16688.5	16105.7		31157	32334.4	27113.6		17575.9	16225.6	15777.4		10022.9	8743.02	9673.8		37875.4
32	19546.9	20913.9	21637.2		17764.3	10034.9	17202		22500.9	16339.3	24357.4		23673.8	17564.8	28990.9		30205.1	31209.1	26678.1		24009.3	25008.1	24428.8		26041.7	23554.9	22740.4		32213.8	37627.1	33025.6		21306.9	17399	16713.1		31797.5	32960	27541		18280.3	16919	16370.6		10438.5	9132.74	10093.4		37956.4
33	20169	21537	22269.3		18136.1	10357.4	17640.2		23037.3	16865	24944.6		24436.2	18241.3	29869		30793.2	31762.8	26985.2		24469.2	25371.1	24700		26699.5	24239.9	23237.6		32965.4	38133.4	33379.2		22021.1	18088.8	17330.9		32330.2	33501.2	27894.8		18976.5	17600.5	16949		10861.4	9517.72	10535.9		38015.7
34	20787.5	22171.1	22912.2		18512.9	10672.4	18060.4		23579.2	17395.7	25520.6		25208.7	18920.1	30718.6		31371.6	32260.3	27281.5		24889.9	25689.3	24935.3		27338.4	24907.6	23717.3		33673.6	38581	33703.6		22758.7	18766.6	17911.5		32837.8	34020.8	28202.2		19692.2	18270.3	17537.8		11284.4	9917.9	10993.8		38079.1
35	21375	22795.6	23551.9		18854.7	10986.6	18465.2		24076.1	17896.8	26048.5		25934.2	19577.4	31510.8		31868	32681.4	27530.3		25269.7	25953.6	25100		27935.2	25564.8	24126.4		34307.3	38963.6	33966.9		23479.6	19429.8	18455.6		33283.3	34460.9	28466.5		20401.8	18923.7	18099		11704.4	10311.5	11436.8		38129.3
36	21933.9	23388	24165.4		19196.9	11291.9	18875.8		24543.4	18392.6	26537		26642.9	20239.9	32297.2		32316.2	33020.7	27701.5		25621.5	26166.4	25211.8		28481.6	26188.7	24485.1		34878.6	39331.9	34200.7		24171.5	20096.8	18974.4		33673.8	34834.3	28679.7		21087.3	19557.3	18630.5		12099.2	10687.7	11850.3		38171.1
37	22503	23991.9	24757.5		19530	11598.1	19267.7		24984.6	18885.3	27010.1		27364.8	20906.7	33114.7		32723.2	33344.2	27863		25949.7	26376.6	25321.1		29037.3	26799.9	24847.2		35424.9	39676.4	34420.7		24862.2	20788.5	19490		34055.4	35194.5	28907.7		21762.9	20209.5	19173.8		12480.1	11076.4	12253.3		38216.7
38	23051.7	24556.7	25306.1		19817.2	11904.1	19634		25355.1	19350.5	27430.2		28032.8	21546.3	33876		33067.8	33614.6	28007.3		26264.9	26556	25392.9		29537	27383.4	25145.3		35888.2	39928.5	34572.7		25514.6	21473.9	20007.9		34360.2	35484.1	29096.6		22408.5	20865.8	19687.3		12857.4	11478.6	12646.5		38217.7
39	23566.1	25082.4	25820.8		20107.1	12220.3	19979.4		25710.1	19815.6	27824.5		28695.1	22179.2	34613.9		33383.8	33853	28119		26538.4	26721.6	25465.4		30017.6	27917.5	25408.5		36320.6	40150.2	34737.7		26150	22145.9	20503.6		34612.8	35731.3	29222		23041.6	21519.9	20173.6		13255.4	11903.8	13050.6		38216.4
40	24080.4	25604.6	26356.6		20384	12547.2	20325.4		26046.5	20276.7	28196.5		29335.5	22814.6	35314.8		33684.8	34086.7	28244.2		26790.7	26849.4	25531.5		30499.3	28450.8	25665.3		36711.8	40350	34886.6		26806.6	22811.7	20992.2		34839	35961.3	29339.1		23687.1	22185.6	20654.1		13677.6	12336.5	13457.7		38247.7
41	24549	26109.3	26866.6		20632	12865.1	20658.5		26329.3	20718.7	28544.1		29931.8	23453.6	35966.1		33927	34260.1	28319.1		27013.3	26938.4	25583.4		30909.7	28955.5	25883.1		37017.9	40485.8	34957.2		27435.3	23452.7	21463.7		35004.3	36155	29431.4		24314.9	22816.9	21121.6		14093.7	12753.8	13877.1		38255.5
42	25014.8	26599.5	27370.4		20874.6	13173.5	21006.7		26580.1	21140.4	28869.5		30556.5	24116.4	36643.4		34135.3	34395.8	28373.2		27199.6	27019.6	25646		31303.7	29400.7	26085.3		37322.9	40630.2	35036.2		28058.4	24103	21923.6		35133.8	36324.7	29534.7		24938	23437.1	21575.2		14511.6	13154	14282.7		38288.2
43	25499.5	27106.6	27876.2		21111.6	13478.9	21339.5		26828.7	21566.2	29177.8		31173.4	24768.4	37278.2		34310.8	34511.7	28470.8		27389.5	27096.5	25712.4		31661.4	29833	26275.5		37613.4	40766.2	35129.6		28652.8	24747.4	22382		35277.6	36488.5	29677.3		25539.7	24057	22040.9		14897.9	13555	14708.4		38352.3
44	25945.9	27559.1	28321.2		21334.4	13779	21636.2		27034.1	21963.1	29420.4		31758.7	25359.3	37876.6		34453.9	34589.4	28538		27527.5	27167.1	25750.8		31943.3	30225.2	26442.1		37845.4	40858.4	35204.5		29224.1	25376.5	22820		35397.4	36617.1	29776.8		26123.9	24654.6	22487.4		15291.9	13947.2	15125.2		38378.4
45	26372.9	27963.8	28725.8		21548.1	14107.8	21919.6		27214.9	22354.1	29626.4		32313.8	25945.7	38488		34580.8	34662.3	28576.8		27636.7	27223.7	25755.3		32211.5	30578	26577.1		38073.5	40981.2	35301.6		29787.4	26026.6	23235.8		35493	36731.3	29844.6		26691.6	25255.1	22916.8		15686.7	14342.1	15529.3		38416.7
46	26782.4	28355.1	29111.9		21735.7	14443.5	22196.4		27383.2	22732	29803.8		32816	26539.1	39073.9		34693.2	34757.5	28594.1		27758.9	27294.1	25746.4		32464.9	30951.5	26711.3		38293.7	41077.6	35368.2		30334.4	26659.1	23645.3		35608.4	36843.3	29920.4		27251.9	25843.4	23335.1		16093.4	14738.5	15938.4		38441.1
47	27124.2	28716.1	29467.5		21876.4	14759.9	22475.3		27518.7	23083.4	29962.1		33281.9	27153.4	39633.2		34765.8	34826.1	28600.8		27847.8	27339.6	25721.8		32687.3	31287.6	26810		38447.7	41122.1	35382.4		30831.6	27254.9	24003.8		35677.5	36934	29966		27796.8	26417.5	23713.6		16495.2	15143.9	16310.8		38409.3
48	27465.8	29080.4	29817.5		22004.1	15077.4	22736.3		27656.2	23433.4	30118.9		33792.7	27787.7	40196.6		34831	34879.9	28614.4		27949.7	27369.8	25702.6		32896.7	31582.5	26900.2		38566.4	41169.9	35403.6		31301.4	27855.4	24353.2		35720.1	37008.1	30018.6		28312.3	26974.6	24077.1		16879.2	15544.3	16686		38399.4
49	27813.5	29445	30169.3		22120.3	15357.4	22986.3		27784.1	23761.6	30249.7		34321.6	28400.4	40748.6		34914.4	34935.8	28658.4		28046.2	27406.5	25714.3		33082.5	31865.2	27005.9		38627.6	41176.3	35423.3		31756.2	28432.3	24720.5		35760.7	37097.4	30071.2		28821.3	27513.8	24427.6		17277.7	15957.5	17093.7		38411.2
50	28119	29771.5	30475		22225.4	15635.6	23216.3		27873.6	24064.7	30353.8		34796	28978.7	41249.5		34972	34947.4	28688.4		28098.3	27446	25741.9		33244.3	32115.7	27077.3		38643.1	41156.2	35423.9		32179.9	29011.6	25052.4		35761.1	37159	30088.1		29290.7	28025.1	24768.1		17670.3	16344.3	17476.4		38399.9
51	28433.9	30083.7	30780.4		22320.9	15918.2	23439.2		27932.6	24360.1	30467.3		35259.7	29520.1	41730.7		35028.8	34960.9	28712.4		28154.6	27478.8	25807.6		33388.2	32362.9	27160.7		38720.1	41156.8	35461.1		32600.7	29595.9	25393.1		35766.8	37190.4	30120.7		29730.7	28509.3	25070.2		18074.2	16709.9	17860.6		38427.8
52	28748.6	30402.7	31080.3		22417	16206	23669.1		27993.4	24660.5	30585		35672.2	30067.8	42185.9		35084	34997.1	28766.7		28205.3	27494	25857.4		33524.7	32609.2	27243.2		38805.2	41167.1	35506.2		33016.4	30158.5	25705.6		35779.5	37242.6	30156		30181.5	28999.3	25388.4		18473.2	17078.3	18257.1		38450.7
53	29027.4	30682.2	31332.6		22484.3	16496	23858.9		28025	24948.5	30681.7		36065.4	30588.5	42591.1		35090.4	35015.8	28800		28229.3	27469.6	25882.6		33629.9	32822.9	27296.2		38844.5	41193.2	35527.7		33421	30715.4	25981.5		35766.8	37246.6	30156.8		30627.7	29492.6	25704.7		18845	17447.4	18627.2		38439.3
54	29291.9	30937.7	31578.7		22555.6	16775.9	24035.7		28084.2	25215.7	30745		36474.7	31124.2	43024.3		35106.7	35051.9	28839.6		28257.8	27440	25881.9		33716.6	32997.6	27322.1		38917.1	41261.4	35591.7		33829.9	31240.9	26258.9		35779.5	37259.9	30165.2		31065.7	29972.7	26006.9		19213.2	17828.8	19008.2		38455.7
55	29537.2	31187.7	31827.4		22625.8	17051.8	24191.3		28157.1	25467.7	30805.1		36849.2	31640.1	43389.9		35129.9	35079	28862.4		28291.5	27443.6	25869.8		33820.7	33148.5	27351.9		38942.1	41300.6	35644.2		34215.6	31761.8	26512.3		35812.5	37319.2	30208		31496.9	30455.6	26316.7		19586.7	18202.4	19370		38442
56	29755.9	31402.3	32043.3		22670.1	17308.4	24311		28183.5	25669.5	30823.6		37191.6	32121.2	43728.4		35136.8	35074.7	28854.8		28312.7	27463.7	25867.2		33892.4	33278.2	27379.5		38960.6	41304.1	35668.4		34543.3	32268.8	26753.2		35811.9	37350.2	30230.3		31865	30907.2	26551.2		19957	18558.7	19722		38431
57	29986.7	31619.3	32250.9		22723.9	17557.6	24425		28232.6	25866.2	30860.7		37516.9	32611	44060.5		35167.9	35070.6	28866.2		28345.9	27502.1	25856.8		33989.7	33403.8	27426.1		39030.3	41325.1	35713.3		34872.4	32770.1	26994.5		35804.4	37404	30278		32223.1	31317.5	26754.4		20328.2	18912	20094.7		38445.8
58	30202.2	31845.4	32438.7		22784.2	17796.5	24511.2		28261.9	26076.1	30905.9		37834.6	33071.2	44343.7		35180.7	35083.9	28899.4		28365.9	27510.6	25856.5		34077.1	33544.3	27493.7		39047	41321.2	35694.1		35196	33268.5	27222.2		35832.7	37452.9	30307.5		32596.4	31730.8	26976		20704.4	19288.8	20464.8		38464.1
59	30361.8	32012.9	32596.9		22821.8	18014.9	24624.1		28279.8	26243.8	30912.3		38136.6	33536.6	44597.3		35151.7	35090.4	28899.5		28360.4	27472.6	25836.9		34106.7	33651.7	27511.3		39078.4	41353.6	35704.8		35485.1	33746.8	27425		35797.8	37417.8	30263.8		32917.8	32104.9	27169.1		21020.5	19632	20808.2		38497.3
60	30539.5	32218.3	32806.9		22862.4	18246.8	24786		28345.2	26464	30970.7		38461.1	34042.5	44885.5		35128.4	35076	28861.5		28380.1	27449.8	25797.6		34180.2	33727.1	27504.8		39146.9	41436.4	35819.2		35807.9	34172.4	27603.2		35807.4	37402.5	30246.2		33258.4	32498.8	27385.5		21361.5	19989.3	21155.4		38540.7
[truncated: 155 more columns]

## Sheet: CNNN-45℃
Time(min)	CAAA				CAAC				CAAG				CAAT				CACA				CACC				CACG				CACT				CAGA				CAGC				CAGG				CAGT				CATA
1	273.493	240.907	334.613		255.44	408.24	369.76		249.973	313.453	364.427		261.947	386.387	430.787		293.107	183.013	313.707		446.733	280.427	226.013		367.507	353.813	275.72		221.667	300.613	377.533		165.48	285.347	227.467		167.147	266.573	169.813		327.413	173.787	265.813		652.16	384.293	553.787		323.827
2	467.373	483.987	571.973		744.04	1051.84	719.52		600.053	921.013	943.707		667.907	920.827	884.947		1167.15	871.053	1265.27		1590.05	1606.03	1752.29		1667.71	2031.81	1649.32		797.347	1022.49	1240.41		424.88	663.947	471.387		382.707	558.893	383.333		697.213	655.787	585.653		927.68	713.133	977.267		1489.75
3	743.473	850.587	927.373		1354.36	1874.38	1181.3		1101.19	1804.25	1779.29		1159.27	1561.35	1430.81		2374.61	1767.47	2565.79		3159.17	3378.87	3770.15		3387.05	4148.95	3362.54		1472.93	1895.37	2304.51		769.3	1154.33	826.247		680.227	986.193	694.833		1211.55	1328.03	1026.19		1312.22	1133.31	1561.73		3023.83
4	1084.38	1295.32	1371.92		2093.08	2853.66	1736.06		1744.14	2917.7	2837.94		1709.44	2281.64	2068.28		3867.24	2851.78	4156.62		5143.1	5562	6230.48		5455.14	6644.32	5338.96		2288.52	2926.36	3553.84		1194.34	1758.04	1266.5		1058.48	1527	1058.16		1860	2160.64	1575.78		1748.84	1599.02	2231.16		4843.54
5	1500.52	1823.54	1903.56		2935.56	3984	2378.66		2538.26	4283.06	4107.94		2308.26	3067.92	2771.68		5618.84	4132.32	6025.54		7466.28	8101.84	9084.46		7776.78	9439.98	7550.38		3232.66	4096	4982.42		1716.62	2487.26	1811.62		1490.08	2154.26	1483.14		2633.84	3150.42	2225.84		2229	2111.86	2998.28		6914.02
6	1984.18	2419.04	2515.2		3874.4	5231.44	3094.82		3447.4	5878.7	5563.14		2957.5	3912.44	3517.92		7607.22	5579.72	8132.4		10059.6	10912.5	12208.7		10263.6	12435.3	9914.66		4286.52	5371.6	6545.16		2324.48	3316.44	2441.44		1996.38	2854.36	1963.16		3521.96	4257.68	2975.96		2759.68	2686.66	3849.32		9184.48
7	2532.16	3084.34	3202.22		4871.56	6568.16	3871.96		4459.7	7655.7	7161.68		3636	4791.42	4300.22		9744.12	7139.56	10398.6		12777	13827.5	15416.7		12787.8	15476.1	12331		5420.9	6717.92	8208.06		3002.96	4227.46	3122.06		2548.84	3608.92	2465.06		4475.5	5451.12	3799.06		3324.96	3299.12	4749.6		11523.9
8	3129.58	3816.64	3945.76		5949.92	7977.62	4698.62		5564.38	9592.02	8871.36		4347.54	5714.88	5124.98		11976.6	8806.02	12782.6		15538.2	16788.9	18593.3		15280.4	18502.5	14730.6		6608.56	8115.22	9950.82		3741.96	5214.12	3854.82		3132.98	4400.02	2989.66		5473.42	6711.04	4683.04		3929.82	3949.14	5704.88		13871.7
9	3756.48	4606.58	4737.5		7073.48	9429.1	5553.94		6725.76	11630.8	10652.1		5072.06	6661.16	5978.84		14247.8	10505.5	15213		18262.6	19699.3	21625.4		17669.7	21405.2	17015.7		7833.62	9547.76	11736.3		4497.8	6256	4618.46		3746.74	5226.34	3523.1		6484.1	8004.44	5609.54		4555.14	4609.76	6691.18		16140.1
10	4426.68	5471.86	5593.84		8229.7	10926.3	6450.58		7942.06	13772.1	12481.5		5821.2	7629.02	6850.68		16538.6	12237	17670.6		20885.1	22511.9	24455.2		19919.7	24116.3	19145		9090.84	11002.7	13566.3		5299.62	7354.28	5420.28		4362.62	6077.16	4075.76		7510.9	9328.12	6562.16		5207.4	5296.9	7716.82		18291.4
11	5143.78	6395.08	6494		9405.14	12423.9	7358.26		9194.18	15953.1	14312.8		6597.74	8594.6	7731		18796.6	13927.9	20077.4		23322.9	25093.7	26970.1		21935.9	26575.2	21038.6		10375.5	12456.3	15413.3		6122.44	8479.34	6251.18		4976.08	6929.9	4642.7		8519.34	10617.6	7523.78		5882.06	6003.04	8782.54		20286.1
12	5911.8	7367.88	7456.68		10589.8	13912	8280.7		10470	18130.8	16143.1		7387.58	9556.78	8617.52		20970.5	15570.6	22364.7		25505.2	27370.1	29062.2		23655.7	28709.8	22631.3		11665.6	13902.5	17243.8		6962.26	9622.12	7098.02		5586.5	7768.46	5204.82		9492.74	11858.8	8470.18		6577	6732.44	9879.06		22063.5
13	6736.22	8407.38	8455.64		11809.2	15413	9218.12		11767	20310.4	17932.4		8204.1	10545.4	9538.58		23027.9	17161	24492.2		27444.1	29338.2	30733.2		25102.3	30537.5	23957.6		12989.9	15343	19054.9		7832.82	10822.5	7962.32		6205.32	8585	5736.66		10448.4	13063.8	9404.22		7290.46	7498.62	11021.9		23656.6
14	7589.06	9493.46	9481.86		13039.4	16896.6	10149.4		13046.9	22442.3	19657		9035.44	11531.8	10487.5		24899.5	18641.3	26404.3		29096.9	30956.1	31985		26251.1	32022.9	25021.9		14332.1	16761.7	20801.6		8695.68	12045.4	8844		6816.54	9381.84	6249.78		11361.9	14211.7	10312.1		8013.12	8277.48	12169.3		25008.8
15	8471.9	10614	10544.2		14261.9	18336.1	11098.4		14298.8	24474.9	21252.1		9862.88	12510.5	11419		26544.9	19978.3	28053.7		30421.9	32229.5	32861.4		27117.8	33148.4	25837.6		15659	18114.4	22456.4		9568.6	13290.3	9733.84		7413.66	10151.2	6743.84		12245.2	15307.7	11201.1		8738.82	9063.44	13329.3		26149
16	9400.1	11796.1	11626.2		15485.3	19745.4	12076.7		15537.7	26412.1	22728		10711.7	13493.8	12359.9		27983.3	21154.7	29474.1		31475.7	33189.2	33476.1		27776.7	34004.8	26482.3		16970.6	19428.4	24056		10437	14529.6	10635.9		8001.58	10932	7236.62		13087.8	16356.4	12078.1		9479.76	9848.18	14525.6		27113.4
17	10358	13022.4	12738.1		16696.9	21086.7	13105.8		16727.6	28187.1	24056.5		11573.3	14461	13296.6		29173.4	22178.7	30651.8		32247.9	33853.4	33875		28245.3	34618.6	26972.1		18250.3	20667.3	25591.2		11279	15725.3	11528		8570.86	11688.5	7711.06		13873.3	17329.3	12928.6		10219.8	10640.1	15714.9		27883.5
18	11364.9	14308.6	13839.9		17899.8	22379.4	14155.8		17878.1	29779.2	25206.8		12445	15423.8	14228.3		30138.2	23083.6	31567.9		32795.9	34287.9	34116.7		28567.1	35058.9	27346.9		19479.8	21832	27011.8		12109.2	16897.7	12382.8		9153.04	12407.2	8165.46		14610.5	18223	13740.1		10966.5	11441.8	16893.2		28490.6
19	12430.3	15640.8	14952		19091.3	23636.3	15210.3		18981.4	31197.5	26210		13343.9	16378.6	15195.6		30908.2	23880.1	32284.1		33196	34616.1	34287.3		28827.4	35387.7	27671.2		20664	22925.1	28303.7		12920.9	18048.9	13231.8		9751.46	13108.7	8613.8		15312.8	19062.5	14526.5		11701.6	12254.8	18051.3		28975.7
20	13544.8	16989.1	16048.1		20235.3	24787.2	16271.2		20019	32412.2	27026.2		14228.6	17301.7	16147.2		31479.6	24570.4	32788.6		33456.3	34818.1	34383.4		29020.1	35595.2	27913.8		21781.8	23913	29450.5		13718.4	19151.6	14080.9		10340.9	13775.4	9039.02		15968.2	19811.4	15278.9		12428.5	13084.9	19168.8		29336.8
21	14689.6	18347.5	17165.3		21370.3	25857.7	17329.1		21011	33432.3	27712.8		15135.4	18209.8	17081.7		31909.3	25209.8	33154.7		33649.3	34952.3	34425.7		29166.6	35744.3	28110.3		22832.2	24790	30451.1		14506	20223.3	14907.8		10909.1	14445.8	9451.18		16610	20502.5	15997.7		13149.4	13911.1	20301.5		29601.4
22	15860	19734	18290.5		22479.3	26847.7	18369.9		21986.4	34291.2	28293.5		16046.6	19113.4	18039.6		32233.8	25843.5	33461.7		33805.3	35077.5	34493.8		29313.5	35885.2	28324.6		23851.9	25576.7	31366.2		15288.3	21273.7	15722.5		11482.5	15118.3	9862.34		17262.3	21161.9	16705		13866.6	14725.1	21441.3		29824.9
23	17026.2	21096.9	19383.4		23517.7	27727.8	19374.8		22922.3	34955.5	28765.7		16942.3	19995	18995.5		32450.4	26454.6	33687.1		33890.2	35145.1	34514.3		29409.6	36002.3	28514.1		24811.1	26247.9	32132.8		16026.1	22293.5	16481.6		12050.2	15745.9	10260.7		17869.2	21750.3	17362.6		14550.5	15510	22540.9		29970.7
24	18215.1	22418.1	20450		24534.5	28557.6	20358.8		23849.1	35483.6	29160		17846.3	20836.7	19945.6		32615.4	26990.4	33880.3		33954	35187.2	34532.4		29485.4	36120.1	28693.3		25712.5	26832.6	32784.2		16731.2	23292.7	17198.5		12632.3	16331.8	10645.4		18465.1	22297.9	17988.7		15221.4	16293.8	23613.2		30073.2
25	19436.8	23703.2	21480.2		25541.8	29332.1	21397.5		24807	35933.3	29502.8		18769.8	21655.7	20923.7		32760.1	27501.3	34064.2		34027.7	35214.8	34576.3		29587.8	36231.1	28871.5		26580.2	27371.2	33366.9		17423.3	24294.5	17920.3		13222.9	16883.9	11031.4		19053.2	22820.9	18615.3		15898.5	17103.1	24636.8		30164
26	20654.7	24868.7	22473.3		26512.1	30012.4	22420.8		25746.3	36255.8	29774.5		19693.5	22430.6	21865.7		32865.3	27992.8	34199.3		34083.5	35210	34563.9		29664	36295.4	29036.2		27363.4	27817.8	33828.9		18084.7	25240.6	18610.1		13762.8	17399.4	11390.4		19613.9	23276	19214.7		16544.3	17924.2	25596.3		30220.6
27	21885.1	26012.3	23439		27462	30637	23356.3		26698	36521.2	30033		20659.8	23193.9	22776.3		32970.1	28516.7	34346.3		34144.9	35214	34584.1		29774.5	36370.1	29241		28098	28216.9	34202.5		18741.4	26128.7	19284.7		14277.5	17926.8	11756.5		20199.7	23710.7	19828		17212.4	18730	26513.4		30297.1
28	23119.8	27116.5	24357.1		28366.3	31227.7	24191.6		27615.9	36747.4	30256.2		21641.7	23953.5	23669		33076	29087.3	34494.7		34195.8	35265.2	34614.3		29898.3	36439.6	29461.9		28791.6	28574.1	34502		19376	26927.6	19935.4		14761.6	18449.7	12139.4		20780.7	24105.6	20434.7		17863	19505.7	27402.5		30374.9
29	24281.4	28121.9	25236.2		29206.5	31765.1	24861.4		28433.9	36907.5	30423.6		22628.4	24647.4	24487.2		33148.3	29583.1	34621.2		34212.5	35311	34623.7		30003.3	36476.2	29643.1		29430.9	28852.6	34729.7		19976.2	27618.6	20524.4		15228.1	18937.5	12517		21317.5	24429.5	20997.5		18482.1	20226.4	28207.9		30383.1
30	25430	29088.4	26109		30024.9	32249	25414.6		29257.7	37057.6	30587.2		23594.5	25298.8	25283.9		33233	30048.3	34747.2		34246.1	35346.4	34655.8		30113.5	36534	29836		30043.3	29100.2	34952.3		20600.9	28229.6	21085.2		15691.3	19402.7	12900.5		21863.7	24748.6	21536.8		19116.6	20941.7	28978.2		30399.8
31	26521.4	29982.7	26970.9		30788	32665.7	25882.8		30114.3	37182.3	30738.6		24532	25913.5	26050		33323.3	30432.8	34853.9		34320.1	35372.8	34685.6		30223	36607.1	30042		30615.6	29318.5	35168.9		21230.1	28762.6	21602.7		16134	19826.7	13292.8		22386.7	25030.3	22063.5		19714.9	21645.8	29701.3		30440.6
32	27538.7	30832.5	27785.5		31464.7	32971.1	26271		30967.2	37268.8	30920.6		25422.8	26493.8	26724.7		33398.4	30739.8	34939.1		34396.3	35364.9	34694.6		30306	36678.8	30251.2		31113.3	29491.9	35330.1		21840.1	29209.8	22062		16571.6	20236.1	13661.5		22908.7	25266.9	22584.7		20309.4	22341.1	30365.7		30476.7
33	28535.3	31644.2	28579.1		32123.1	33230.6	26638.6		31865.7	37350	31145.3		26281.3	27061.6	27357.2		33520.8	31048.6	35020.4		34500.9	35369.2	34725.1		30432.9	36770.1	30472.1		31568.3	29661.8	35472.6		22453	29579.4	22514.5		17018	20646.7	14044.7		23452.2	25474.5	23117.7		20912.6	23050.6	31030.5		30544.5
34	29473.9	32355.6	29339.1		32772.2	33470.3	27007		32768.5	37417.4	31383.1		27131.6	27622.7	27961.3		33631.6	31326.3	35093.4		34576.6	35398	34778.4		30571.8	36875.6	30681.4		31985.5	29809.5	35598.7		23011.7	29918.5	22964.4		17455.2	21026.7	14443.5		23992.8	25655.9	23617		21501.7	23754.9	31649.5		30599.1
35	30365.1	32987.1	30059.5		33379.9	33666.9	27325.3		33623.8	37429.7	31610.6		27942.8	28140.2	28508.5		33725.3	31598.5	35151.1		34609.9	35401.2	34803.8		30680.5	36930.3	30863.7		32297.9	29904.6	35671.8		23555.1	30195.2	23388.8		17845	21345.7	14831.2		24536.1	25792	24052.8		22087	24456.6	32199.5		30605.9
36	31231.3	33583.4	30756.4		33980.8	33867.4	27615.8		34450.8	37457.8	31848.3		28739.2	28623	29023.5		33833.7	31887.5	35234.8		34654.8	35433.8	34826.2		30806.7	36975.2	31046.7		32559.9	30017.1	35756.4		24088.2	30453	23819.8		18218.5	21641.3	15228.4		25085.4	25928.6	24447.6		22657	25149	32697.5		30636.6
37	32040.5	34152.6	31413.6		34537.5	34038.2	27894.8		35144	37481.6	32105.6		29512.4	29084.8	29486.8		33928.7	32158	35312.9		34700.3	35456.4	34844.5		30900.5	37014.2	31200.7		32762.1	30153.9	35854.6		24585.9	30690.3	24225.3		18562.6	21895.5	15618.1		25599	26073.5	24795.7		23209.3	25832.5	33142.5		30662
38	32801.3	34679.6	32030.7		35045.5	34183	28113.4		35697.2	37492.6	32396.1		30251.3	29463.1	29868.6		34010.3	32411.4	35370.8		34740.5	35448.2	34829.3		30996.8	37025.1	31349.9		32915.4	30287.8	35960.8		25025.5	30865.9	24603.8		18898.7	22126.8	16007.9		26057.1	26181.1	25117.5		23735.8	26480.9	33554.5		30678
39	33525.6	35183.2	32643.9		35563.9	34340.8	28353.2		36204.1	37539.5	32698.2		30961.6	29845.3	30241.9		34093.6	32668.4	35435.6		34808.7	35445.7	34838.3		31143.5	37074.9	31533		33100.7	30424.7	36088.8		25438	31064.5	24996.4		19248.5	22366.6	16435.6		26471.7	26306.5	25433.9		24280.8	27147.1	33947.3		30704.8
40	34165.5	35649.2	33219.9		36040.5	34461.4	28564.1		36663.4	37552	32950.9		31631.7	30197.9	30598.4		34127.3	32910.1	35481		34873	35436	34834.8		31265.7	37127.2	31726.9		33263	30545.2	36169.2		25809.7	31239.9	25379.8		19574	22567	16852		26839.2	26395.9	25723		24817.8	27756.9	34293.7		30697.5
41	34742.8	36093.6	33736		36456.7	34554.5	28741.1		37060.5	37554.9	33168.3		32237	30505.9	30909		34130.5	33138.6	35493.7		34915.6	35414	34810.5		31392.3	37164.6	31911.2		33366.9	30631.7	36236		26168.7	31400.4	25753.9		19857.8	22730.3	17240.5		27174.6	26441.4	25953.2		25342.8	28301.3	34590.1		30667.7
42	35282.7	36529.6	34229		36821.2	34677	28912.2		37442.8	37582.3	33374.4		32815.9	30814.6	31214.4		34141.5	33411.9	35531.6		34957.1	35411	34826.6		31498.5	37214.4	32097.3		33463.3	30734.1	36282.6		26542.8	31552.6	26119.8		20145.5	22873	17628.9		27501	26493	26163.1		25876.4	28817.6	34856.8		30666.2
43	35758.7	36857.6	34649		37151.8	34788.2	29051.7		37751.8	37581.3	33542.8		33334.8	31072.5	31470.8		34130.4	33664.4	35542.2		34955.6	35413.7	34847.3		31600	37232.3	32251.3		33530.6	30831	36311.1		26874.2	31659.2	26445.3		20412.2	22989.7	17986.1		27805.1	26530	26340.1		26394.1	29256.7	35066.9		30667.7
44	36172.2	37047.8	35062.9		37464.7	34905.5	29187.3		38007	37576.9	33699.8		33801.3	31313.5	31703		34135	33907.1	35536.7		34930.4	35408.5	34875		31704.4	37238	32411.3		33565.4	30906.7	36317.3		27177.6	31758	26721.1		20662.2	23097.1	18335.9		28077.6	26558.8	26491.8		26907.4	29680.8	35257.8		30662.4
45	36533	37137.2	35484.2		37801.8	35038.7	29343.2		38274.9	37571.6	33863.7		34272.3	31551.2	31953.9		34149.5	34179.8	35561		34953.3	35415.8	34917		31820	37267.7	32602.6		33645.8	30982.1	36323.2		27475.1	31895.1	27004.4		20936	23221.8	18705.9		28348.7	26609	26681.1		27422.1	30098.2	35457.8		30686.2
46	36843.6	37157.6	35862.3		38123.5	35143.3	29489		38493.6	37554.9	34016.4		34693.9	31770.8	32164.9		34160.6	34438.6	35563.8		34973.1	35402.3	34938		31940	37271.7	32769.3		33693.4	31061.3	36338.4		27761.3	32018.7	27253.6		21165.7	23321.7	19046.5		28580.9	26645.7	26816.8		27900.9	30476.4	35636.6		30681.4
47	37134	37198.5	36225.2		38356.8	35258.8	29626.6		38711.4	37554.1	34180.9		35100.8	31979.7	32334.1		34179.6	34711.4	35560.7		34987.8	35384.1	34931.5		32035.6	37271.4	32934.1		33709.7	31154.2	36333.8		28044.9	32119.1	27481.8		21386.6	23408.8	19396.4		28786.7	26662.8	26943.6		28379.5	30838.9	35798.8		30690.9
48	37422.4	37266.7	36547.9		38503.6	35398	29770.3		38944.3	37572.4	34342.1		35498.4	32189.2	32479.6		34202	34984.2	35572.6		35035.5	35376.5	34962.4		32167.8	37284.4	33097		33737	31277.4	36360.4		28327.5	32234.4	27688.7		21600.8	23501.6	19749.9		29003.9	26695.8	27065.3		28866.1	31181.4	35951.7		30731.5
49	37642.7	37338.6	36820.9		38562.4	35535.5	29895.5		39115.3	37577.1	34475.5		35887.2	32347.8	32604		34205.1	35144.2	35549.4		35061.1	35383.8	34972.4		32276.3	37292.9	33264.6		33730.1	31403.2	36380.9		28564	32332.3	27837.3		21772.7	23562	20069		29168.4	26701.6	27145.1		29323.8	31464.6	36031.6		30740.1
50	37820	37402.6	37070.8		38592.8	35688.2	29994.1		39254.6	37592	34583.5		36283.3	32495.2	32720		34187.8	35236.9	35555.4		35093.3	35396.3	34980.6		32377.7	37329.2	33470.3		33748.1	31504.9	36397.4		28778.3	32429.5	27946.6		21951.3	23652.9	20394.4		29333.9	26698.5	27241.8		29791.4	31748.4	36113.2		30738.9
51	37994.5	37448.6	37294.3		38650.1	35836.1	30067.2		39355.5	37594.3	34707		36679.7	32667.2	32845.7		34194.8	35277.8	35594.8		35132.3	35396.8	35008.6		32516.8	37371.4	33688.2		33806.5	31607.3	36427.7		28979.9	32521.4	28029.9		22136.3	23745.7	20723.8		29509.5	26717.5	27334.6		30251.1	32047	36184		30742
52	38118.3	37451.7	37474.2		38671	35955.6	30089.4		39354.7	37571.1	34805.5		37010.1	32818.9	32948.9		34185.3	35269	35603.7		35137.5	35380.6	35002.7		32649.2	37368.6	33872.9		33814.7	31680.2	36419.7		29139.8	32556	28086		22280.8	23827.7	21021.3		29635.2	26704.3	27413.5		30677.6	32304.2	36232.8		30723
53	38246.1	37435.5	37659.2		38681.2	36073.9	30108		39383.9	37551.4	34905.3		37259.6	32962.9	33048.6		34200.6	35301.9	35624.5		35142.3	35354.2	35024.2		32808.1	37371.5	34048.6		33813	31755.8	36411.4		29293.9	32566.9	28116.6		22420.7	23898.7	21298.6		29733.6	26712.4	27488.8		31108.4	32567.9	36309.5		30710.1
54	38367.6	37456.7	37876.8		38698.7	36216.3	30138.1		39420.2	37549.5	35016.2		37461.8	33106.1	33161.5		34233.2	35345.4	35628.4		35157.8	35363.1	35067		32989.7	37399.1	34222.3		33833.7	31848.8	36422.3		29446.8	32602	28164		22565.6	23966.9	21543.1		29818.2	26749.6	27551.5		31519.7	32785.8	36367.8		30724.2
55	38435	37473.8	38081.8		38691	36320.9	30150.7		39417.3	37544.9	35106.1		37564.7	33193.6	33231.9		34235.4	35374.8	35626.1		35156.5	35354.8	35075.2		33159	37419.5	34369.3		33834.6	31916.6	36427.4		29560.2	32626.2	28190.6		22681.2	24035.3	21733.2		29870.7	26760.8	27577.3		31906.2	32957.8	36398.9		30711.3
56	38511.7	37525.1	38311.8		38697.9	36443.2	30167.3		39434.2	37547.2	35207.2		37665.8	33280.7	33283		34245.6	35397	35634.2		35188.3	35342.2	35065.4		33323.1	37421.5	34520.6		33853.4	31965.1	36437.7		29652.3	32649	28219.7		22789.2	24098.6	21907.1		29940.7	26781	27603.1		32311.3	33153.5	36443.8		30724.5
57	38578.1	37563.4	38489.2		38718.4	36540.2	30168.6		39428.3	37563.3	35309		37763.9	33373.5	33339		34230.7	35404	35633.9		35229.1	35368.9	35060.9		33495.6	37402.9	34609.9		33870.6	32011.1	36460		29717.3	32683.1	28252.6		22875.2	24151.3	22080.1		30007.6	26791	27626.8		32689.5	33312.1	36468.9		30728
58	38593.9	37524.5	38569.1		38704.2	36598.4	30163.8		39422	37558.6	35385.1		37829	33418.8	33389.6		34195.4	35390.3	35627		35252.6	35367.2	35058.9		33629.9	37358.8	34653.2		33841.4	32004.3	36474.2		29753.3	32661.8	28251.7		22928.5	24183.8	22225.8		30039.4	26734.2	27614.8		33035.5	33437.8	36477.2		30705.5
59	38637.1	37523.3	38626.9		38730.4	36708.9	30194		39465.4	37588	35455.8		37917.2	33467.6	33458.6		34218.3	35413.9	35658.6		35291.2	35382.2	35081		33798.4	37359.7	34704.6		33867.8	31986.6	36482.9		29804.7	32675.6	28273.4		23036.2	24224.6	22398.2		30084	26724.7	27621.4		33417.4	33619.2	36528.2		30708.5
60	38687.9	37526.4	38655.2		38817.8	36823.8	30284		39538.2	37624.3	35573.7		38040.9	33516.9	33518		34276	35459.4	35699.1		35366.6	35426.4	35173.8		33973	37404.5	34685.8		33913.2	32039.2	36520.6		29882.3	32729.5	28297.2		23134.9	24277.5	22592.8		30114.9	26744.5	27657.2		33773.4	33772.8	36555.8		30739.9
[truncated: 155 more columns]
