# Supplementary material for: Identification of thermotolerant non-canonical PAMs for robust one-pot CRISPR-Cas12a detection
Source: Nat Commun. 2026 Jan 16;17:1771. doi: 10.1038/s41467-026-68476-3 (PMC12917250; doi:10.1038/s41467-026-68476-3)
Supplement: Supplementary file 6 — Source Data [file 41467_2026_68476_MOESM6_ESM.xlsx]

## Sheet: Fig.1c
	Figure1c-37 ℃
	Time to half-maximum fluorescence (min )	Canonical PAM-TTTN			suboptimal PAM-ANNN				Time to half-maximum fluorescence (min )	Canonical PAM-TTTN			suboptimal PAM-CNNN				Time to half-maximum fluorescence (min )	Canonical PAM-TTTN			suboptimal PAM-GNNN				Time to half-maximum fluorescence (min )	Canonical PAM-TTTN			suboptimal PAM-TNNN
	4	36040	31823.2	33718.4					4	36040	31823.2	33718.4					4	36040	31823.2	33718.4					4	36040	31823.2	33718.4
	4	26866	35602.9	26704.2					4	26866	35602.9	26704.2					4	26866	35602.9	26704.2					4	26866	35602.9	26704.2
	4	25710	31089	27621.6					4	25710	31089	27621.6					4	25710	31089	27621.6					4	25710	31089	27621.6
	5	31203.7	41163.9	37758.5					5	31203.7	41163.9	37758.5					5	31203.7	41163.9	37758.5					5	31203.7	41163.9	37758.5
	20				3123.5	3245.2	3318.36		19				9180	8643.6	9452.88		17				7793.8	7819.12	6238.24		18				2206.28	2215.76	2474.4
	18				2372.76	3936.12	4039.46		17				12708.8	12848.6	14550.8		17				13323.6	11862.7	11121.1		18				8683.6	7953.48	8711.6
	17				3024.94	4441.16	2738.2		19				15417.3	16088	17650.2		17				8849.44	10058.4	5966.46		18				5828.84	7267.06	8634.44
	18				3521.74	6845.52	3929.56		16				7375.16	6749.1	7709.96		17				9670.08	7493.94	8254.18		16				3230.76	3061.14	2895.08
	19				9100.22	10181.2	12091.5		19				18977.7	18367.4	17856.9		17				10722.3	10197.6	11349.4		19				6428.36	7388.92	5878.1
	20				5782.46	7057.08	7701.6		18				20539.3	21376.3	20592.2		18				14480.2	13435.8	10328.9		17				15981.5	14260.4	17709.6
	20				1322.16	1855.32	2035.84		16				26088.2	25403.3	25418		18				10893.4	10368.3	11147.3		17				9767.92	9416.64	13545.6
	20				2910.02	3626.34	4437.84		17				10078.1	8959.6	11347		18				11207.1	10642.9	10258.6		17				7726.96	9798.64	6635.2
	19				3026.58	5270.42	3215.6		18				13029.1	12134.2	16180.5		17				6942.78	6857.62	6705.62		17				7745.3	7891.3	6929.78
	19				6080.18	6616.86	5292.62		17				18732.6	20676.9	17176.5		18				8679.26	6365.16	9104.08		18				6599.48	6644.86	5596.64
	19				3347.1	3147.94	3256.62		17				21053.7	22717.7	19464.2		17				5864.28	5343.48	5636.96		19				6333.28	5264.76	6332.3
	19				5779.14	5757	6964.6		18				7154.3	9599.76	8036.3		16				1615.14	1722.1	2096.22		15				4133.42	3725.08	3275.22
	20				15848.7	17288.5	20351.5		17				16435.7	27529.9	15584.5		18				14465.5	13511.5	14031.7		17				20364.1	18650.6	19696.7
	20				14393.3	12474	13530.8		16				23438.2	22191.8	22747.9		17				11910.9	10916.8	8067.24		18				12189	12681.4	17308.2
	19				15658.3	13281.4	16732.9		18				21594.8	20517.1	14290.7		18				14111.8	16825	11731		18				14204.5	9416.98	14886
	20				9843	11281.1	10603.4		17				19284.4	17883.7	17059.9		17				8078.88	7543.18	7126.84		18				6711.42	6223.1	5193.6
	17				22476.9	19500.3	22851.8		15				26154.7	25050.6	31094.7		17				28181.1	29461.6	29289.1		14				33309.6	21731.8	34772.4
	10				22609.4	20931	22166.2		10				21354.5	20483.6	30124.2		11				30213.1	27458.2	30433.3		9				33888.6	33567.5	33728.6
	14				24200.6	23684.9	23384.3		11				27894.8	32753.2	30960.5		16				31809.3	29296.1	31505.8		13				28503.1	31495.3	34583
	18				12629.7	13844.8	11892.4		16				14928.9	15951.4	10713.7		17				15345.3	15973.5	15424.4		16				31907	26410.4	26085.7
	16				33400.7	36510.9	33186.3		8				25248.4	30478.3	27686.4		10				37963.3	35757.3	35004.2		7				41273.7	36576.9	40866.9
	13				35564.8	35552.3	32223		9				26246.5	28409.8	32511.2		8				30782.4	33799.6	28618.3		7				35928.5	36790.6	30538.7
	17				37096.1	32669.4	30395.6		9				26147.5	26717.3	32455.2		9				35145.3	34614.5	31234.8		7				37058.6	38690.6	29735.5
	20				20838.1	18558.3	17282.5		15				23012	20079.9	27407.6		16				13749.4	20920.2	23171.7		13				30662.7	34251.8	31239.9
	14				32743.8	26069.4	34557.2		12				37307.5	28768	33864.8		12				38186.8	44384.2	48227.4		9				29367.4	31336.2	32884.4
	10				33095	28954.8	30202.1		8				35198.5	37836.3	27943.3		7				32915.5	37401.6	32491.9		7				26743.3	26651	32443.2
	11				28123.9	30465.7	32377		10				33546.4	38316.3	31481.7		9				38927.5	42548.4	28927.5		9				30388.8	31850.3	34149.5
	16				29137.5	25488	26254		13				32736.6	30624.3	27499.7		16				27998.4	30471.8	28871.2		11				19581.9	21466.9	24328.7
	12				33608.2	34744.3	28931.9		10				19937.5	21381.3	26385.3		11				31717.7	40493.6	33901.8		6				34356.7	35794.6	34923.7
	13				36463.1	36217.5	28680		10				41461.8	32200.8	26216.2		14				36567.3	34647.1	37479.2		6				32012.8	32087.6	26277.8
	12				18649.4	26547.4	25067		10				42999.4	37132.6	40930.2		15				32597.3	24757.9	27492.5		7				33139.9	32985.3	30891.2
	17				33005.6	26973	22656.9		16				28249.4	26037.2	25022.3		18				25061.3	24973.2	20379.1		11				24525.2	22695.3	22950.2
	19				3786.12	4343.58	4308.52		18				9888	11626.5	8709.38		16				2343.86	2058.18	2388.88		17				3921.82	4468.06	4284.24
	20				6212.1	7436.26	7542.08		17				9760	10544	10472.2		16				2620.24	2227.28	2469.16		17				7702.16	8728.74	6809.6
	19				4054.7	4459.48	3898.32		17				21473.7	15519.8	20885.8		16				2513.72	2512.66	1929.06		17				4578.74	3773.22	5230.72
	18				3717.02	4288.12	4557.74		18				5499.88	8692.96	10182.3		17				3918.94	3817.58	2957.96		17				7187.36	7032.56	6509.72
	20				7071	7549.92	7348.14		19				16509.2	15234	15672.6		17				4001.4	5346	5101.6		17				13006.9	13299.7	15392.1
	20				7476.7	5486.48	5067.04		17				15167.2	13609.9	11908.1		17				3520.62	4858.5	4301.04		11				16579.1	17769	15228
	19				8337.06	7446.16	7941.44		16				20328.5	17997.1	15672.9		16				4022.8	5149.12	5624.44		19				13654	14720.3	11076.9
	20				6025.84	5726.94	6891.08		18				10042.1	5591.36	7950.46		16				3980.5	5213.5	4947.24		18				9650	8146.94	9615.86
	19				7503.66	6332.1	6317.7		17				10914.1	13496.1	10288.1		18				2611.44	2135.94	2033.84		17				16507.5	19114.8	17085.7
	19				7252.66	8203.4	7440.72		17				17576.6	12839.7	14190.3		16				3474.84	2794.24	2041.16		18				11774	11761.2	11184.4
	19				7958.04	5278	7515.72		16				17689.7	21780.3	23315.2		17				4488.88	4076.72	3111.18		18				10989.1	10420.9	9268.18
	18				3428.02	3081.12	2782.02		17				8760.42	7211.2	7809.96		15				226.32	1834.68	2028.8		17				7203.42	7378.22	6424.9
	19				11325.9	8634.96	9265.5		18				11129.2	14957.4	14472.2		17				8628.56	7684.72	11583.9		18				14255.5	14769.6	14448.5
	19				10077.5	10476	10483.7		18				13963.7	16884.6	15519.1		18				7401.44	9070.52	8794.34		17				17326.5	11775	13493
	19				4494.16	4482.8	5462.2		18				10591.2	12701.9	15682.6		17				4329.74	5540.06	6768.52		17				17371.1	17413.7	15463.3
	19				8338.26	8299.64	7560.5		19				11523.2	9233.8	12231		17				7068.64	6334.82	6221.82		18				8100.34	6022.88	7352.52
	19				13125.4	14810	15471.5		16				34124.3	25503.3	28293.5		17				7572.2	7115.48	7139.72		10				29194	27407.5	27619.3
	18				16653.2	16265.2	20163.5		15				19137.1	23408.8	26611.3		17				10237.1	10781.4	12107.4		6				39658.2	31489.7	32164.8
	19				16363.7	15061	17619.7		15				27293.7	25351.6	29376.5		18				8124.92	6511.16	7351.64		9				13550.5	20834.1	16865.7
	19				6427.74	6906.28	8818.72		15				11279.7	13638.1	18944.8		18				3766.08	3513.06	3247.48		14				27669.2	29199	30395.9
	14				37002.9	35390.6	38152.5		8				35277	34478.3	34356.8		17				28391.7	26350.3	25479.7		5				30305.9	24590.9	25612.7
	14				23701.4	34066.6	30873.5		10				30788.1	33049.7	30037.8		14				30133.4	25546	24957.2		6				37392.9	30338.6	33399.7
	18				31698.8	30026.9	28777.3		8				35519.1	34802.6	34866.7		16				21053.6	26203.6	24361.7		4				23837.6	23253.9	21405.2
	17				21408.4	22370.9	24622.1		15				21286.1	22457.6	20086.1		17				14932.2	13426.6	12904.4		8				29902	26741.8	27093
	18				26136.2	18141.9	30387.8		15				30411.7	35735.5	27789.6		18				12601.4	12580.1	11870.9		7				36008.3	37262.2	33847.6
	15				36425.4	37341.7	33369.2		11				39977	39529.3	38001.8		17				31227.6	21584.6	18945.1		4				39451.5	25089.7	30098.8
	19				28914.8	20123.4	21317.4		13				33255.1	36816.7	30124.1		17				16728.6	18324.4	15118.7		5				34317.5	34607.9	28718.4
	19				12342.8	17414.3	15174		17				26809.9	25350.8	30941.7		18				10639.3	8160.28	8040.68		8				32990.5	24973.3	29919.7
	7				26085.1	29632.6	26599.4		5				34355.4	41712.2	36635.3		8				37358	34101.8	39827.1
	9				32565.1	28320.3	26371.8		5				36398	34345.4	34515.1		8				37375.8	37769.1	35532.3
	7				33910.3	29051.3	26885.5		5				36018.5	36420.5	39304.7		8				33540.9	37709.9	37982.3
	16				28528.9	24556.7	25185.2		9				34155.5	32636.9	30644.4		12				36681.3	35431.4	33877.1

## Sheet: Fig.1d
Figure1d-45℃
Time to half-maximum fluorescence (min )	Canonical PAM-TTTN			suboptimal PAM-ANNN				Time to half-maximum fluorescence (min )	Canonical PAM-TTTN			suboptimal PAM-CNNN				Time to half-maximum fluorescence (min )	Canonical PAM-TTTN			suboptimal PAM-GNNN				Time to half-maximum fluorescence (min )	Canonical PAM-TTTN			suboptimal PAM-TNNN
3	35102.5	39213.1	36569.9					3	35102.5	39213.1	36569.9					3	35102.5	39213.1	36569.9					3	35102.5	39213.1	36569.9
3	41339.8	35788.3	35899.8					3	41339.8	35788.3	35899.8					3	41339.8	35788.3	35899.8					3	41339.8	35788.3	35899.8
3	34514.3	36780.6	35459.7					3	34514.3	36780.6	35459.7					3	34514.3	36780.6	35459.7					3	34514.3	36780.6	35459.7
3	36785	35297.6	36081.2					3	36785	35297.6	36081.2					3	36785	35297.6	36081.2					3	36785	35297.6	36081.2
17				24787.8	22240.4	24554		18				25430	29088.4	26109		16				18228	19584.4	20247.4		16				29901	29423.3	27159.4
17				24905.9	27133.9	26780.8		14				30024.9	32249	25414.6		15				16907.8	9393.1	16311.3		14				33280.6	29314.8	31605.1
18				22089.8	20963.3	22139.7		12				29257.7	37057.6	30587.2		16				21298.2	15268.1	23061.7		9				35902.4	34034.9	35344
18				15734.9	16630	15895.1		15				23594.5	25298.8	25283.9		15				22104.9	16250	27158.7		18				17715.7	15604.2	15256.2
16				22856.7	23425	19202.2		10				33233	30048.3	34747.2		15				28832.2	29913.4	25872.5		14				22782.7	25800.9	25597.8
15				22257.2	34865.4	29700.8		8				34246.1	35346.4	34655.8		14				22915.5	24137.2	23758.4		8				31945.3	40814.6	35927.7
17				27800.3	33767.3	15095.3		6				30113.5	36534	29836		16				24579.8	22077.6	21604.7		11				43546.4	39784.1	35301.4
17				29082.8	28378.3	22605.1		12				30043.3	29100.2	34952.3		15				30527.7	36368.6	32134.9		15				33296.2	26230.8	23262.7
17				15628.6	16274.3	19952		15				20600.9	28229.6	21085.2		17				19787.5	15965.7	15510.3		15				34992.6	33672.8	27635.4
16				27795.9	23213.6	44454.5		14				15691.3	19402.7	12900.5		15				30437.7	31659.6	26619.1		17				27316.8	30971.7	28652.3
18				10287.2	12430.1	16514.5		13				21863.7	24748.6	21536.8		17				16861.4	15550	15187.5		16				32050	29323.3	27706.7
18				23332.6	22645.7	25411.4		15				19116.6	20941.7	28978.2		17				9599.52	8346.7	9279.92		17				17262.7	20452.2	18261.4
11				33911.6	33898.4	31190.8		7				30399.8	33922.8	34261.9		11				37737.9	35963.8	32703.6		7				32247.4	32077.8	28475.8
12				30818.9	31408.3	29432.2		6				23577	16697.5	15746.1		12				39790.1	32810.9	38745.7		12				37472.1	34809.7	31676.5
10				35525.6	32547.6	35902.9		7				25069.5	24329.8	30229.4		12				43174	38870.7	30938.5		7				32277	26865.4	24953.6
16				23869.2	24059	20232.5		10				36900.5	40564.5	43540.7		13				36486.4	33195.8	32876.2		12				37472.1	34809.7	31676.5
8				35618	37602.7	28374.8		5				35191.3	31577.9	34427.2		6				35413.9	37094.8	38851.7		4				28967.4	30178.9	29435.3
4				34302.3	33454.5	36576.7		4				29937.3	33870.3	28648.1		4				34809.9	33893.7	27595		4				23471.5	20497.7	20506.2
6				38136.3	38324.7	37148.8		4				34068.8	33100.9	30839.3		6				36143.8	36451	35281.7		9				28599.1	27521.5	27774.1
10				34140.3	33695.6	31138.3		6				32095.9	31689.5	29355.5		8				35362.6	32858.8	33974.9		7				35358.8	33626.7	37002.5
5				34109.7	38138	32628		3				34690	33605.7	33635.6		6				36528.5	36724	36062.3		3				29014.7	29950.6	32502.5
5				41175.6	34003.9	33056.3		3				32346.8	31376.8	33531.4		5				34540	33371.6	36133.5		3				21829.4	17871.3	25490
6				39190.8	35099.8	36344.8		3				35283.3	34294	33444.6		4				34799.5	35159.4	36226.3		3				26575.7	24709.5	28377.7
10				36137.1	40707.3	33073.6		5				32478	34571.9	32060.9		7				31692.7	32686.1	35717.2		3				33839.9	36572.6	41365.6
6				36063.7	34980.7	31455.9		4				29564	28951.8	29424.7		5				34428.4	31210.2	29800.1		4				30667.6	33930.4	35775
4				23546.9	27562.4	25895.9		4				22646.2	21594.3	19140.6		4				21766.6	23455.5	23833.6		3				34662.2	32057.6	32324.6
5				30976.2	31868.4	27958.7		4				31089.6	25405	26507.4		5				30974.2	27772.3	27380.2		3				34470.3	36767.2	34236.8
7				39715.9	37540.1	31652.2		5				39503.4	39941.6	42820.7		4				37929.3	35624.9	38058		4				31695.8	31735.6	32781
5				33225.2	30550.9	31252		3				30547.2	31560.8	29472.4		4				30858	33789.5	36113.9		3				34297.2	40329	29121.8
5				33735.8	33940.1	34316.8		3				35102.5	33421.6	28560.9		4				22283.7	21461.5	23639.8		3				30722.1	33745.1	29945.1
5				38265	33135.7	33953.2		3				36818.2	32235.2	22484.2		5				29298.8	27423.6	30980.4		3				30152.5	33238.9	29162.5
8				39051.9	39352.5	37058.4		4				34101.4	29147.1	26115.3		7				39662	41240.7	40714.1		3				32801.5	30848	31202.7
19				9065.54	10639.9	9017.3		14				31824.6	32650.4	24596.7		17				16298.7	14857.1	13955.6		15				31802.7	25827.2	24892.7
17				19263.6	27005.1	29442.5		11				33810.9	37026	31167.1		19				16227.3	12719.2	18104.1		16				12926.5	15276.7	16590.1
19				17337	19432	19859.3		9				30711.4	31208.9	29505.6		17				9612.34	10738.8	15363.9		16				22859.2	24319.6	22378
18				11965.9	9767.96	13120.4		12				27279.9	29934.3	33101.7		17				12057.1	15215.2	14446.9		17				16808.1	22613.9	21403.2
18				14554.9	12692.3	15948.4		12				39464.1	37659.4	33728.9		16				27046.7	26071.3	24465.4		10				30778.9	32867.4	30394.6
10				38803.7	34602.6	30843.9		9				43878.6	37150.7	35607.1		16				26891.4	24860.1	26932.3		10				25172.5	37499.2	35348.1
17				24577.3	24701.4	37062		9				40280.2	39988.1	40818.1		16				19092.2	24020.6	24125.8		10				30651.6	27274.2	26489.3
16				23659.6	34456.4	28955		12				36466.6	40599.4	33088.7		16				17348.1	18785.8	14935.8		14				31887.8	31955.3	31169.4
18				15440.9	15241.3	16762.5		13				27324.8	28744.1	28497.4		18				12270.1	11266.4	13096		16				19953.6	22107.4	21879.5
17				20784.7	20488.6	25192.3		11				14096.5	20075.4	26024.9		17				16325.7	16175	15465.7		15				35132	34048.5	30166.3
17				23836.9	23190.6	25928.9		8				29026	28477.6	26955.4		18				18764.2	13402.2	13279.5		12				37431.9	33452.6	35353.7
19				8780.34	7366.1	10449.5		15				26585.2	29074.5	29013.3		17				13856.4	13089.8	13393.8		16				27290.3	25993.2	26675.8
14				29936.5	31032.7	32190.4		11				37140.6	39466.4	35351.7		16				33979.6	30140.6	23180.4		11				34943.9	29851.5	32368.6
18				25612.6	23371.3	29571.9		10				21569	27516.2	27303.1		15				22344.8	23241.2	20753.1		7				30941	29498.9	29077.2
17				20300.9	20800.2	23255.1		12				31994.9	35099.3	32246.9		15				27721	25757.3	25605.2		9				34272.7	32083.2	34292.7
13				37917.9	35409.6	37452.1		11				35822.5	34891.3	29749.8		16				28661.1	25782.7	22880.8		12				32412.7	31930.2	33665.7
9				37157.5	35129.9	30470.5		7				38192	36490.9	39605.6		15				29533.6	24266.7	26527.8		3				35108.6	37033.7	34248.9
10				39035	37904.1	34620.6		5				38371.5	34535.8	34615.9		16				26940.3	26250.9	25313.1		3				31184.5	30350	25067.1
15				33259.1	30734.1	31169.2		5				37584.8	38630.5	35455.7		8				32025.3	34851.5	30012.2		3				31822.5	31822.1	32577.2
6				36624.9	38034.9	38054.3		9				35712	37068.3	37530.5		9				31399.8	31468.3	29688.1		4				36173.1	33035.7	26830.2
4				34804.2	33365.4	34336.6		4				42449.6	42608.5	33333.8		7				33263.2	35720.1	32011.2		3				30210.4	29534.3	23054
8				36319.5	35042.7	33373.7		4				34586.5	40581.6	31357.7		6				34805.5	29283.9	36987.8		3				29225	35536.2	36173.1
7				32963.8	32882.9	32996.4		5				38307.3	36769.3	32921.9		8				36884.3	39306.1	35970.3		3				30831.6	27922.3	23417.9
9				32656.5	27030.7	26203.1		5				36583	34262	33809.2		10				30784	31529.2	31125.4		3				39213.1	34471.8	36569.9
8				24677.2	19022.9	22573.2		5				33978.1	34899	35918.8		9				24566.9	34254.8	27256.8		4				34975.4	29770.2	25113.8
9				33570.6	31881.1	29628.5		4				23446.5	23904	28108.9		13				29315.5	33777.6	27899.5		4				31383.8	27633.8	25080.5
15				32503.1	19762.5	37044.4		5				28746.8	30404.1	33017.4		6				24054.3	23391.3	24095.8		3				33047.4	30618.4	24297.7
4				29945.6	28928.1	26825		7				40512.9	47135.9	48956.2		15				31629	23324.6	29128.8		4				29110.7	26671.6	25302
4				29577	27535	24796.6		3				36769.5	34805.3	32301.1		3				30389.8	28789.5	27337.3
3				32292.2	27198.6	23393		4				23077.8	23217.5	27374.1		5				21326.7	26023.4	23023.8
4				30743.4	28213.7	21597.1		3				33832.5	35640.3	30104		3				28651	26249.9	23743.1
								3				34452.4	34511.3	28695.7		6				30859.4	33865.6	30394.9

## Sheet: Fig2c
		37 ℃				45 ℃				53 ℃				55 ℃				57 ℃
Canonical PAM-crRNA	1	9977.63	10421	10930.6		10391.2	10958.1	11487.8		9906.68	9746.9	11194.4		9440.67	9740.57	9525.92		10260.5	9250.31	9728.73
	2	8379.36	8715	8526.69		8775.47	8767.8	9929.57		5034.56	5218.32	5328.53		3821.93	3597.7	3811.34		3821.93	3597.7	3811.34
	3	7723.8	7533.69	7453.5		9433.05	9743.92	10207.7		8740.77	8693.9	8608.18		8065.87	7905.49	7967.52		3617.94	3506.28	3619.36
	4	7002.28	7361.35	6693.51		8698.49	9263.88	9441.08		9591.48	9125.11	9308.52		5426.68	5477.19	5538.43		2706.25	2706.03	2661.23
	5	6103.56	5294.1	5424.31		5532.41	5723.33	5316.95		3638.73	3980.69	4257.13		5046.37	4994.83	4684.72		2210.37	2240.03	2201.72
	6	5616.53	6132.85	5412.11		8790.84	9422.56	8384		6125.47	6523.6	6863.57		8550.43	6705.21	7102.43		3270.27	3293.9	3776.81
	7	10199.7	10580.9	10288.8		11008	12067.5	11320.1		10632	10599.8	11247.9		6645.02	6759.15	7314.08		5950.17	6318.77	7376.42
	8	6957.34	7567.63	8110.7		10512.4	10029	9952.94		10910	10905.9	11273.7		8610.02	9619.01	9175.65		5854.39	6007.15	6150.33
	9	5473.62	5690.77	4738.99		7740.15	7712.34	8524.82		9798.4	10329.1	10967.7		7311.45	6564.62	5861.37		2874.05	3044.62	3770.6
	10	10420.6	11201.6	11701.2		10803.4	11261.4	11594		11046.7	11218.4	11445.7		12287.2	11797.3	11249.5		11864	11521.5	11230.1
	11	6454.87	6870.25	5720.77		7599.31	7559.81	8389.27		10382.6	10538.2	12017		11856.1	11796.8	11874.8		9828.01	9500.14	9511.64
	12	8276.96	8439.36	8438.16		8924.52	8768.97	9646.31		11024.4	11033.2	12002.2		9581.45	9658.31	10165.3		5251.13	5441.1	4976.84
	13	5653.59	6390.52	5257.17		7549.05	7476.02	7748.05		3371.56	4074.8	4216.32		2234.44	2495.14	2335.37		2128.39	2110.05	2168.96
	14	6052.4	5950.4	5520.68		10184.8	9551.65	9773.45		9698.17	9623.59	9499.02		11441.1	11880	10934		3755.36	3811.43	4035.88
	15	6671.73	6977.96	5280.18		9197.27	9168.96	9416.15		8347.26	8799.29	9890.12		11294.5	10937.6	11035.3		2638.79	2656.62	2852.54
Non-Canonical PAM-crRNA	16	4488.62	5202.41	5185.36		9965.65	10084.1	9434.83		8893.03	9590.24	9231.13		4361.12	4911.65	4793.25		3003.53	2646.49	2871.51
	17	3937.17	3844.36	4187.01		9758.59	10091.6	9591.58		8662.27	8597.34	7407.85		3621.84	3611.68	3569.41		2800.11	2733.16	2764.48
	18	8205.6	8227.74	8600.33		8627.1	9249.47	9168.82		8811.8	9377.38	9222.53		6485.31	6080.71	6442.89		3286.02	3405.1	3441
	19	8379.66	8072.47	8740.93		10704.3	10535.9	10904.7		10393.3	10758.1	10474.8		8946.02	9107.29	9431.51		5208.79	5490.79	5667.6
	20	7631.08	6319.53	7610.21		9431.46	9573.46	9606.23		11373	11117.9	11325.4		11168.1	10453.4	11787.2		9848.3	8206.59	8614.18
	21	4334.28	4304.98	3778.49		9878.09	9894.75	9603.77		10302.3	10400.9	7686.06		3279.92	3001.17	3709.62		4265.27	3319.43	3562.81
	22	4346.53	4868.85	4266.11		7178.57	7591.06	6187.69		8489.92	8273.67	8062.96		5908.91	5324.18	3839.37		3135.03	2945.7	2908.38
	23	4158.13	4362.28	4735.83		6789.53	7221.4	8375.04		9732.97	9099.18	9768.05		7888.71	7629.94	7935.57		4035.2	4282.2	4397.27
	24	5192.29	5258.04	5129.82		9337.44	9620.84	9209.95		4192.2	4131.95	4082		2483.39	2751.1	2336.79		2057.37	2121.19	2042.45
	25	2945.15	2964.12	2932.89		7986.13	8089.61	8124.04		2455.62	2426.64	2454.51		2092.18	2071.09	2048.14		2026.28	2044.01	2091.35
	26	4884.61	4597.98	4453.84		9063.98	9857.14	9481.57		3400.91	3316.5	3061.32		2466.71	2470.02	2430.87		2067.78	2165.39	2154.91
	27	6577.67	6241.02	5463.86		8651.7	9448.24	9594.74		2077.22	2094.61	2050.36		2081.85	2160.65	2033.01		2168.3	2204.34	2088.83
	28	5575.32	5610.93	7131.58		8252.68	8757.62	8871.59		2789.4	2620.71	2768.64		2314.97	2176.64	2354.76		2154.01	2079.32	2133.14
	29	4287.77	3885.67	3592.94		7822.01	8176.46	8687.04		2129.01	2297.92	2220.24		2512.6	2441.78	2364.21		2273.61	2145.33	2115.89
	30	5709.26	5807.82	6087.83		9260.29	9766.68	9784.39		2040.95	2051.04	2002.21		2025.02	2066.27	1999.63		2040.01	2038.65	2027.45
	31	2734.03	2691.58	2712.24		8459.26	8824.61	9241.84		2753.61	3080.56	2694.74		2500.77	2562.94	2435.11		2434.71	2323.32	2285.39
	32	5677.61	6289.49	5477.32		8668.42	9004.54	9056.25		3372	3461.75	2991.19		2230.82	2373.53	2428.72		2606.59	2462.49	2325.96
	33	6216.38	6555.4	6520.9		9137.88	9313.28	9427.03		2184.07	2144.31	2120.87		2129.77	2134.15	2054.39		2148.87	2250.22	2172.71
	34	3539.28	3435.36	3389.66		8605.59	9071.16	9115.22		3422.72	3314.59	3152.95		3422.72	3314.59	3152.95		2293.68	2461.55	2246.82
	35	4875.91	5171.79	5691.08		8252.68	8757.62	8871.59		8077.41	8216.95	7838.56		4348.7	4054.07	3948.86		2761.02	2457.34	2838.08
	36	2927.71	2823.98	2902.03		9040.2	9472.13	9956.18		2819.46	2798.83	2411.51		2548.19	2345.21	2343.52		2382.51	2378.17	2416.2
	37	2728.35	2634.79	2494.55		8896.76	9254.21	9617.71		3454.51	3282.95	3222.53		2923.26	2630.22	2538.9		2640.5	2440.39	2450.49
	38	4439	5497.01	4933.98		9493.18	9393.75	9754.01		3947.33	3666.77	3317.17		2564.64	2501.45	2287.98		2352.13	2263.11	2387.18
	39	5816.61	5180.29	6479.05		9981.65	9901.34	10224.3		9385.67	8807.33	9841.72		7387.72	8222.25	8549.08		9152.43	9531.84	8842.51
	NTC	1915.57	1933.95	1944.08		1933.64	1964.52	1945.04		2136.67	2234.38	2153.46		1937.12	1868.38	1886.94		1948.84	2041.01	1985.65

## Sheet: Fig.2d
Fig.2d
Preincubation LbCas12a
Time(min)	37 ℃				45 ℃				53 ℃
1	1918.05	1927.79	1988.16		1918.42	1931.32	1965.43		1933.76	1955.83	2002.51
2	1919.74	1922.82	1992.31		1917.7	1925.53	1963.14		1931.87	1958.18	1988.87
3	1919.53	1930.45	1992.06		1912.97	1925.61	1976.4		1935.93	1957.69	1998.45
4	1923.14	1925.57	1995.55		1918.46	1926.45	1977.31		1933.56	1955.57	1996.84
5	1921.04	1933.59	1995.29		1917.75	1930.13	1980.41		1937.67	1960.26	2003.6
6	1922.92	1933.16	1995.01		1919.69	1931.66	1976.44		1941.71	1956.65	2002.77
7	1924.97	1931.47	1998.78		1922.24	1935.31	1978.78		1942.06	1957.8	2007.98
8	1923.84	1932.29	1990.89		1923.7	1935.17	1984.11		1941.91	1960.28	2006.96
9	1922.68	1932.69	1999.89		1926.32	1936.31	1984.58		1941.58	1959.91	2010.62
10	1926.08	1936.42	1997.27		1931.84	1934.92	1985.02		1943.56	1960.75	2009.33
11	1924.71	1936.64	2001.69		1929.71	1934.27	1981.9		1946.27	1964.86	2014.22
12	1927.5	1937.13	2001.97		1931.55	1935.67	1981.7		1943.75	1965.96	2013.04
13	1931.57	1944.84	2002.71		1928.1	1932.44	1985.6		1943.25	1962.53	2012.92
14	1935.54	1939.77	1998.92		1929.98	1937.45	1989.45		1945.89	1958.57	2015.94
15	1936.91	1939.65	2008.15		1930.39	1939.77	1986.29		1945.79	1962.87	2022.46
16	1942.53	1942.08	2003.78		1930.37	1934.93	1986.11		1943.35	1962.63	2016.99
17	1938.63	1940.02	2003.9		1930.94	1937.37	1989.09		1945.07	1964.15	2018.21
18	1944.44	1943.18	2009.19		1929	1937.08	1985.82		1944.46	1966.32	2021.28
19	1940.8	1947.15	2011.55		1933.79	1933.55	1984.72		1947.2	1962.55	2020.8
20	1948.96	1947.4	2010.19		1934.61	1934.06	1985.37		1946.23	1966.58	2017.31
21	1950.04	1950.88	2014.17		1935.2	1934.38	1986.41		1945.08	1966.41	2018.21
22	1951.51	1952.3	2011.32		1930.4	1935.95	1981.87		1944.46	1965.24	2017.07
23	1956.1	1952.99	2017.78		1931.89	1939	1986.79		1947.08	1964.17	2018.78
24	1957.18	1953.13	2018.26		1929.16	1936.84	1983.55		1948.96	1964.72	2020.99
25	1959.63	1956.4	2020.1		1930.31	1931.02	1987.99		1948.34	1969.27	2014.97
26	1960.3	1964.54	2022.58		1929.91	1936.05	1981.55		1946.2	1972.23	2021.09
27	1965.13	1967.11	2024.31		1932.18	1936.31	1985.28		1947.93	1962.21	2020.16
28	1969.93	1962.75	2026.96		1931.31	1939.49	1985.15		1947.79	1970.96	2025.43
29	1970.85	1966.01	2030.79		1934.47	1937.63	1983.2		1947.85	1967.66	2022.95
30	1970.01	1965.77	2031.31		1930.8	1939.43	1981.68		1946.6	1970.02	2020.01
31	1974.54	1967.4	2033.49		1932.71	1940.05	1986.52		1949.71	1967.54	2021.03
32	1981.16	1972.2	2040.76		1935.59	1941.45	1985.42		1947.11	1967.04	2024.64
33	1981.1	1971.26	2044.4		1936.02	1937.45	1989.75		1948.48	1968.55	2026.89
34	1987.2	1974.6	2046.38		1934.49	1936.94	1982.28		1949.88	1966.87	2025.41
35	1992.9	1977.48	2046.52		1935.78	1936.34	1986.53		1952.26	1967.65	2019.56
36	1989.55	1978.74	2047.2		1931.34	1936.98	1987.12		1949.3	1970.09	2019.72
37	1993.5	1985.38	2049.03		1933.86	1935.97	1986.05		1947.75	1968.54	2023.13
38	1999.48	1989.44	2058.22		1937.67	1940.22	1984.6		1952.75	1965.99	2022.24
39	2003.32	1986.52	2063.56		1932.55	1942.1	1984.6		1944.57	1971	2023.11
40	1998.46	1991.63	2062.77		1934.25	1935.28	1985.01		1947.2	1965.14	2024.18
41	2006.43	1993.8	2066.72		1934.12	1940.4	1982.23		1949.35	1970.57	2028.47
42	2009.78	1995.17	2071.28		1934.08	1937.27	1985.54		1947.52	1972.71	2021.64
43	2011.35	1997.8	2076.35		1934.05	1938.61	1982.76		1952.13	1968.84	2026.6
44	2018.77	1996.55	2081.23		1936.27	1940.3	1986.86		1952.13	1970.22	2026.96
45	2017.55	2004.99	2077.35		1935.73	1937.76	1982.31		1952.64	1972.31	2029
46	2024.71	2007.55	2088.41		1938.08	1939.27	1987.1		1946.14	1968.79	2026.76
47	2031.08	2010.59	2088.83		1935.83	1941.16	1984.74		1950.11	1967.93	2027.29
48	2033.42	2006.97	2088.94		1931.55	1937.47	1983.51		1944.03	1967.74	2022.15
49	2037.98	2014	2095.74		1932.37	1937.73	1985.35		1951.69	1969.96	2025.83
50	2043.1	2016.23	2101.53		1933.55	1941.48	1985.53		1945.79	1969.14	2031.12
51	2040.29	2021.64	2102.94		1937.59	1938.95	1985.78		1951.51	1967.76	2023.7
52	2050.42	2020.17	2106.5		1937	1936.68	1985.65		1948.6	1967.93	2023.81
53	2050.78	2022.86	2115.8		1935.4	1942.02	1985.39		1948.2	1971.09	2029.8
54	2055.62	2026.86	2115.88		1935.28	1942.96	1985.07		1945.8	1971.28	2026.74
55	2060.8	2030.61	2119		1932.51	1941.4	1987.15		1946.95	1972.26	2025.63
56	2057.68	2031.77	2125.24		1933.35	1943.44	1988.92		1953.18	1968.18	2027.75
57	2063.67	2035.32	2125.57		1934.92	1938.69	1988.25		1949.02	1971.81	2028.79
58	2073.25	2033	2134.49		1935.19	1935.45	1986.3		1947.98	1968.58	2028.07
59	2077.87	2041.13	2135.43		1934.7	1935.3	1982.68		1949.32	1970.16	2031.06
60	2077.89	2042.28	2140.17		1932.91	1939.36	1986.44		1949.43	1967.82	2031.14

## Sheet: Fig.2e
Fig.2e
Preincubation crRNA
Time(min)	37 ℃				45 ℃				53 ℃
1	2019.57	2001.88	2014.97		2062.96	2050.54	2068.97		2174.91	2098.84	2108.45
2	2404.07	2356.11	2332.34		2787.92	2830.79	2951.87		2694.07	3212.39	3289.28
3	2816.51	2744.95	2668.65		3547.15	3662.01	3888.99		3285.25	3600.07	3789.11
4	3218.17	3105.22	2978.45		4275.73	4455.61	4780.51		3942.33	4065.23	4386.05
5	3590.25	3453.68	3260.51		4990.61	5214.79	5624.78		4638.62	4595.02	5045.46
6	3924.89	3762.28	3526.65		5698.61	5935.48	6375.94		5319.34	5128.21	5665.73
7	4233.49	4060.53	3773.6		6371.02	6596.39	7055.84		5963.24	5651.61	6263.25
8	4528.63	4355.7	4012.39		6993.63	7217.66	7671.32		6545.97	6139.68	6788.74
9	4812.48	4651.48	4240.64		7543.55	7781.7	8204.34		7040.31	6587.5	7244.06
10	5108.48	4951.03	4479.35		7995.73	8282.8	8669.79		7477.11	6990.27	7642.47
11	5389.52	5245.82	4714.49		8349.9	8728.5	9051.66		7833.11	7319.68	7972.92
12	5681.69	5524.64	4949.08		8641.96	9136.6	9384.17		8132.01	7589.12	8260.67
13	5956.46	5801.87	5175.11		8893.05	9429.21	9652.87		8378.63	7810.62	8491.24
14	6234.89	6059.04	5408.46		9086.75	9638.65	9867.02		8580.04	7995.53	8684.99
15	6499.44	6317.51	5635.26		9265.54	9813.03	10038.2		8743.68	8152.41	8843.86
16	6755.3	6570.4	5850.86		9408.73	9946.57	10174.1		8881.53	8280.7	8976.62
17	7001.1	6808.69	6061.46		9528.27	10053.6	10282.5		8979.71	8396.17	9083.57
18	7237.58	7049.73	6271.2		9616.7	10141.6	10371.9		9068.73	8487.24	9169.12
19	7469.8	7271.41	6472.31		9695.26	10214.9	10454.5		9138.59	8573.89	9244.31
20	7684.96	7488.97	6669.18		9759.87	10265.8	10505.9		9204.95	8646.02	9308.3
21	7894.15	7698.35	6860.06		9812.07	10317.3	10552.3		9244.9	8698.63	9360.06
22	8088.4	7897.42	7037.26		9861.94	10358.4	10596.5		9282.99	8747.56	9403.45
23	8272.84	8072.98	7207.35		9906.48	10388.8	10619.9		9325.65	8791.02	9435.36
24	8448.58	8249.09	7371.41		9940.32	10418	10653.7		9349.18	8825.86	9465.57
25	8615.25	8415.67	7531.62		9976.8	10441.2	10672.6		9374.09	8865.5	9487.76
26	8761.73	8569.83	7671.01		9997.24	10466.3	10695.2		9390.43	8886.59	9509.34
27	8906.04	8706.58	7810.78		10032.2	10480.7	10707.1		9415.64	8915.15	9527.46
28	9029.13	8834.72	7939.67		10053	10497.6	10725		9423.63	8938.18	9547.2
29	9139.31	8954.26	8050.19		10071.3	10516.2	10744.6		9438.51	8957.3	9551.83
30	9253.4	9061.01	8166.11		10092.9	10524.9	10745.8		9442.66	8972.72	9560.54
31	9354.46	9162.61	8272.68		10104.4	10535.3	10761.5		9454.81	8985.42	9581.91
32	9443.29	9256.39	8369.1		10127.5	10550.3	10770.9		9459.74	8993.68	9586.03
33	9526.5	9336.19	8458.73		10142.2	10552.5	10779.8		9464.33	9008.71	9587.98
34	9597.21	9417.44	8550.65		10144.3	10567.9	10785.6		9467.59	9015.2	9597.16
35	9659.61	9485.19	8625.28		10159.6	10569.7	10793.1		9467.85	9015.43	9600
36	9727.8	9552.19	8696.65		10173.2	10580.4	10798.3		9473.75	9027.53	9606.58
37	9773.22	9607.89	8768.56		10177.6	10583.8	10801.4		9478.93	9033.53	9611.51
38	9829.39	9658.85	8839.3		10186.9	10586.8	10805.3		9481.26	9040.55	9614.73
39	9876.72	9706.54	8891.08		10189.9	10589.3	10805.5		9480.95	9046.1	9618.56
40	9921.7	9756.23	8953.88		10195.1	10599	10803.9		9485.44	9042.49	9616.82
41	9958.35	9787.95	9000.03		10201.5	10599	10817.1		9483.78	9051.86	9617.39
42	9991.98	9821.22	9036.62		10205.4	10607.1	10820.3		9484.19	9047.82	9623.91
43	10023.5	9859.47	9080.26		10214.7	10611.6	10821		9487.48	9056.67	9621.03
44	10043.3	9887.8	9116.51		10215	10606.4	10822.1		9487	9059.57	9616.63
45	10065.6	9901.24	9148.29		10211	10611.3	10825.1		9486.17	9057.39	9627.69
46	10084.8	9930	9184.36		10219.1	10619.7	10837.3		9479.96	9058.43	9622.89
47	10108.3	9945.53	9210.05		10221.8	10613	10837		9491.22	9060.21	9625.92
48	10115.6	9965.32	9228.79		10223.9	10618.6	10837.2		9488.43	9063.63	9626.02
49	10137	9982.05	9252.83		10231.6	10622.5	10830.4		9478.66	9064.86	9629.61
50	10146.7	9994.87	9271.52		10229.8	10622.9	10832.6		9480.02	9051.88	9624.08
51	10155.1	9999.52	9285.15		10224	10621.9	10830.6		9480.32	9060.6	9620.62
52	10164.8	10018.4	9302.61		10231.7	10626.4	10847		9480.92	9057.28	9623.47
53	10175.3	10024.6	9321.06		10236.8	10626	10840.5		9486.37	9065.1	9630.67
54	10179.9	10032.9	9330.75		10230.5	10626.8	10846.9		9480.92	9055.9	9625.45
55	10190.2	10041	9346.81		10228.2	10630.2	10843.4		9482.92	9053.27	9624.3
56	10194.7	10047.7	9352.92		10235.8	10626.2	10843.1		9480.57	9063.06	9626.33
57	10206.1	10055.8	9372.54		10233.1	10627.7	10836.9		9481.34	9059.1	9624.47
58	10207	10065.7	9369.3		10232.6	10628.2	10843.1		9485.51	9058.32	9623.1
59	10206.5	10066.5	9387.1		10234.9	10632.5	10843.3		9473.79	9056.74	9627.94
60	10212.8	10066.1	9389.52		10240.6	10638	10859		9473.3	9057.76	9623.24

## Sheet: Fig.2f
Fig.2f
Preincubation LbCas12a+crRNA
Time(min)	37 ℃				45 ℃				53 ℃
1	2040.24	2037.32	2668.11		1949.98	1971.85	1968.34		2005.01	1983.65	1994.38
2	2391.99	2364.12	2833.31		1952.08	1993.66	1971.68		2001.39	1981.54	1993.77
3	2747.61	2719.97	3252.76		1987.57	2021.48	1991.57		2007.91	1986.33	1995.76
4	3094.53	3088.75	3659.43		2008.59	2043.09	2013.26		2005.1	1991.6	2008.19
5	3441.87	3460.91	4059.7		2027.5	2067.59	2028.47		2006.61	1991.29	2008.24
6	3783.82	3830.03	4455.23		2052.02	2090	2054.84		2013.32	1993	2007.4
7	4125.93	4205.63	4833.31		2083.74	2113.37	2079.07		2010.11	1998.27	2010.26
8	4455.01	4568.05	5215.55		2102.34	2144.62	2109.34		2013.44	1994.35	2006.12
9	4798.65	4938.65	5585.31		2128.19	2173.02	2139.8		2013.8	1993.1	2007.59
10	5135.72	5292.94	5951.26		2151.64	2208.32	2169.44		2012.77	1996.68	2008.02
11	5464.28	5656.73	6313.8		2183.73	2240.69	2201.73		2017.42	1994.7	2008.8
12	5796.84	6015.74	6663.49		2215.98	2275.84	2238.4		2012.43	2000.53	2010.42
13	6116	6349.85	6994.46		2241.62	2299.75	2269.14		2017.76	1998.98	2010.61
14	6438.8	6689.16	7307.02		2275.69	2329.47	2306.71		2017.13	1998.64	2008.26
15	6752.65	7014.04	7586.28		2306.41	2364.36	2348.74		2017.55	1997.89	2014.33
16	7061.07	7334.08	7863.03		2342.57	2396.75	2390.47		2019.79	1998.77	2010.64
17	7363.82	7639.03	8121		2374.97	2427.83	2428.73		2018.81	2000.35	2014.78
18	7655.95	7938.57	8365.15		2416.79	2461.41	2475.34		2020.03	2004.29	2008.07
19	7945.38	8198.42	8599.35		2458.87	2496.3	2518.43		2019.78	2001.52	2009.02
20	8224.71	8434.12	8819.15		2496.67	2536.63	2561.81		2020	2001.84	2011.17
21	8487.44	8653.9	9016.11		2544.36	2568.8	2603.68		2020.21	2004.26	2014.54
22	8672.31	8842.92	9198.98		2586.33	2605.51	2648.36		2020.49	2003.45	2009.23
23	8844.63	9007.19	9371.24		2632.55	2650.74	2699.6		2023.61	2002.83	2009.39
24	9003.55	9174.91	9523.62		2690.78	2686.91	2747.47		2020.35	2009.94	2016.1
25	9140.06	9314.19	9664.43		2739.6	2724.61	2794.58		2020.28	2006.81	2013.72
26	9260.48	9445.03	9789.78		2795.13	2765.62	2841.05		2022.53	2005.69	2014.14
27	9379.25	9565.24	9897.66		2848.28	2806.45	2886.14		2023.07	2006.72	2011.33
28	9477.94	9669.04	9998.88		2912.64	2849.85	2944.98		2022.83	2006.7	2011.57
29	9572.03	9748.36	10085.1		2969.78	2889.82	2994.28		2024.01	2006.97	2012.54
30	9640.04	9833.12	10158.5		3028.89	2930.13	3047.09		2022.4	2007.82	2010.64
31	9705.53	9897.84	10218.7		3089.77	2977.26	3097.17		2019.18	2008.68	2014.7
32	9761.13	9960.96	10275.9		3146.26	3016.76	3150.63		2028	2008.53	2014.06
33	9811.44	10012.5	10326.6		3206.57	3060.51	3199.03		2021.68	2009.28	2008.37
34	9858.06	10060.7	10363.7		3266.97	3106.46	3251.04		2022.87	2009.02	2012.81
35	9890.13	10085.2	10396.8		3323.26	3151.24	3303.3		2021.33	2007.67	2013.18
36	9926.33	10126.9	10417.8		3383.84	3193.38	3356.69		2021.5	2006.22	2012.67
37	9947.51	10158.5	10452.1		3443.76	3236.78	3404.61		2025.63	2007.71	2011.24
38	9972.59	10177.8	10470.4		3498.26	3282.47	3461.02		2026.95	2011.16	2011.02
39	9993.15	10202.6	10488.2		3551.87	3324.45	3507.82		2023.53	2007.28	2013.37
40	10010.3	10217.4	10497.9		3609.26	3371.98	3563.88		2027.16	2010.42	2015.22
41	10022.3	10232.5	10513.7		3661.35	3419.71	3619.83		2021.39	2008.81	2014.89
42	10035.2	10247.5	10529.5		3720.97	3465.92	3665.29		2027.32	2011.03	2010.88
43	10043	10256.1	10534.6		3774.79	3508.91	3720.68		2022.55	2009.21	2015.35
44	10056.5	10268.9	10545		3826.65	3551.95	3771.69		2024.56	2007.65	2015.07
45	10068	10280.9	10552.3		3884.89	3599.99	3826.42		2025.45	2011.66	2014.38
46	10073	10282.8	10556.8		3946.12	3642.09	3874.21		2024.12	2013.14	2016.19
47	10082.2	10298	10566.9		3995.2	3690.28	3929.68		2027.03	2007.63	2014.37
48	10085.3	10302.1	10573.1		4050.52	3732.3	3983.65		2023.02	2013.39	2009.97
49	10089.5	10310.9	10573.7		4112.88	3777.85	4032.47		2026.84	2008.4	2013.97
50	10101.5	10314.5	10590.5		4172.4	3821.16	4081.67		2022.41	2011.05	2010.16
51	10109.5	10322.8	10589.2		4230.27	3864.91	4136.47		2023.88	2010.48	2010.57
52	10106.1	10325.1	10586.5		4285.65	3916.71	4190.07		2027.18	2010.81	2012.95
53	10118.6	10332.5	10585.9		4339.9	3959.72	4249.47		2026.43	2011.03	2016.09
54	10115.2	10342	10594.3		4395.78	4004.24	4299.76		2024	2010.11	2012.55
55	10122.1	10347.4	10601.2		4444.74	4049.59	4350.93		2023.04	2011.02	2016.06
56	10129	10357.6	10605.2		4505.4	4091.76	4403.07		2021.18	2003.23	2016.42
57	10132.5	10357.7	10608		4564.44	4139.48	4453.72		2024.72	2011.7	2012.79
58	10139.6	10353.5	10612		4615.56	4185.86	4505.66		2025.35	2009.8	2014.9
59	10137.6	10363.6	10610.3		4676.23	4232.34	4561.89		2023.93	2006.96	2017.37
60	10141.5	10362	10623.3		4734.26	4272.1	4617.96		2026.24	2010.36	2014.88

## Sheet: Fig.2g
Fig.2g
Preincubation LbCas12a+crRNA+Target
Time(min)	37 ℃				45 ℃				53 ℃
1	1933.82	1975.21	1920.21		1933.82	1975.21	1920.21		2218.93	2329.21	2197.63
2	2101.98	2209.59	2074.64		2101.98	2209.59	2074.64		3065.23	3475.73	2903.79
3	2352.32	2539.72	2278.54		2352.32	2539.72	2278.54		4000.82	4646.25	3662.31
4	2640.03	2889.52	2489.3		2640.03	2889.52	2489.3		4941.46	5735.67	4382.64
5	2943.92	3227.22	2693.74		2943.92	3227.22	2693.74		5843.92	6712.77	5064.8
6	3224.25	3547.62	2889.42		3224.25	3547.62	2889.42		6699.88	7582.78	5711.5
7	3487.16	3845.01	3061.9		3487.16	3845.01	3061.9		7471.88	8302.25	6320.07
8	3754.84	4129.41	3242.45		3754.84	4129.41	3242.45		8149.35	8864.06	6869.73
9	4035.75	4410.57	3423.58		4035.75	4410.57	3423.58		8679.91	9278.53	7368.82
10	4323.55	4692.22	3602.39		4323.55	4692.22	3602.39		9095.81	9592.3	7820.34
11	4617.81	4966.95	3781.89		4617.81	4966.95	3781.89		9434.43	9829.24	8213.33
12	4938.73	5259.28	3930.72		4938.73	5259.28	3930.72		9694.23	10022.1	8536.56
13	5252.75	5536.89	4102.9		5252.75	5536.89	4102.9		9891.07	10159.2	8788.12
14	5565.75	5816.28	4269.56		5565.75	5816.28	4269.56		10032.8	10284.6	9021.35
15	5884.88	6096.05	4456.2		5884.88	6096.05	4456.2		10148.3	10366.8	9200.61
16	6183.92	6373.24	4648.18		6183.92	6373.24	4648.18		10236.7	10433.6	9340.33
17	6468.81	6646.5	4848.68		6468.81	6646.5	4848.68		10310	10488.8	9451
18	6745.56	6918.5	5054.53		6745.56	6918.5	5054.53		10366.5	10545.1	9557.36
19	7017.48	7183.67	5255.35		7017.48	7183.67	5255.35		10418.3	10575.1	9622.01
20	7278.83	7442.7	5468.52		7278.83	7442.7	5468.52		10464	10617	9658.03
21	7530.05	7693.18	5676.38		7530.05	7693.18	5676.38		10492.3	10642.1	9686.01
22	7767.22	7918.53	5876.56		7767.22	7918.53	5876.56		10513.7	10685.5	9719.3
23	7995.98	8130.45	6074.49		7995.98	8130.45	6074.49		10547.1	10699.8	9738.81
24	8204.36	8314.11	6277.25		8204.36	8314.11	6277.25		10569.3	10724.6	9762.99
25	8405.1	8486.47	6470.99		8405.1	8486.47	6470.99		10586.5	10745	9787.94
26	8578.88	8651.44	6647.11		8578.88	8651.44	6647.11		10606.1	10754.7	9810.5
27	8731.07	8797.6	6838.97		8731.07	8797.6	6838.97		10623.1	10785.2	9815.6
28	8868.94	8925.58	7007.2		8868.94	8925.58	7007.2		10639.9	10793.7	9833.33
29	8990.21	9054.81	7174.06		8990.21	9054.81	7174.06		10651.8	10805.9	9844.76
30	9112.75	9158.7	7340.92		9112.75	9158.7	7340.92		10662.1	10815	9857.39
31	9214	9263.77	7474.96		9214	9263.77	7474.96		10670.6	10821.7	9870.84
32	9317.16	9352.34	7628.95		9317.16	9352.34	7628.95		10683.5	10829.1	9877.33
33	9408.31	9446.2	7776.54		9408.31	9446.2	7776.54		10689.5	10834.9	9882.63
34	9490.06	9517.86	7929.02		9490.06	9517.86	7929.02		10699.9	10846.6	9895.31
35	9561.14	9582.42	8052.04		9561.14	9582.42	8052.04		10711	10849.2	9900.28
36	9632.56	9641.05	8182.11		9632.56	9641.05	8182.11		10717.6	10855.7	9911.91
37	9701.33	9704.2	8323.04		9701.33	9704.2	8323.04		10722	10852.8	9916.15
38	9753.02	9772.34	8445.98		9753.02	9772.34	8445.98		10730.2	10857.8	9917.09
39	9814.27	9815.07	8567.71		9814.27	9815.07	8567.71		10731.3	10858.5	9925.29
40	9851.64	9857.57	8669.12		9851.64	9857.57	8669.12		10744.4	10862.6	9925.46
41	9894.11	9894.73	8778.08		9894.11	9894.73	8778.08		10744.7	10869.2	9926.5
42	9947.48	9932.27	8895.7		9947.48	9932.27	8895.7		10748.1	10867.9	9935.77
43	9969.42	9959.11	8976.09		9969.42	9959.11	8976.09		10757.4	10869.7	9938.7
44	10011.7	9995.03	9073.25		10011.7	9995.03	9073.25		10754.2	10868.3	9942.34
45	10035.1	10027.8	9146.88		10035.1	10027.8	9146.88		10759.8	10869.2	9948.7
46	10072.8	10045.4	9233.55		10072.8	10045.4	9233.55		10765.8	10868.6	9947.06
47	10087.1	10068	9298.8		10087.1	10068	9298.8		10767.4	10865.8	9949.87
48	10106.8	10085.3	9367.76		10106.8	10085.3	9367.76		10770.5	10867.5	9954.86
49	10127.5	10095.5	9436.2		10127.5	10095.5	9436.2		10773.2	10854	9953.05
50	10142	10122.2	9488.27		10142	10122.2	9488.27		10775.7	10863.5	9957.32
51	10160.6	10117.7	9539.56		10160.6	10117.7	9539.56		10782.6	10866.3	9958.46
52	10173.8	10142.1	9591.76		10173.8	10142.1	9591.76		10774.4	10863.3	9959.62
53	10176.6	10149.9	9621.95		10176.6	10149.9	9621.95		10786.1	10864.6	9956.38
54	10202.8	10155.2	9668.25		10202.8	10155.2	9668.25		10785.8	10863	9953.92
55	10201.4	10161.7	9693.07		10201.4	10161.7	9693.07		10788.5	10854.3	9960.18
56	10213.4	10167.7	9723.27		10213.4	10167.7	9723.27		10787.7	10845.9	9956.34
57	10223.4	10180.8	9738.75		10223.4	10180.8	9738.75		10789.5	10855.3	9959.28
58	10230.1	10186.1	9740.34		10230.1	10186.1	9740.34		10794.5	10851	9963.34
59	10231.3	10182.8	9753.22		10231.3	10182.8	9753.22		10791.5	10855.2	9960.85
60	10240.7	10195.5	9759.19		10240.7	10195.5	9759.19		10794.2	10856	9960.88

## Sheet: Fig.3e-h
TTTA-PAM-crRNA5
Temperature	0 min	10 min	20 min	30 min	60 min	90 min
37℃	0	0.866286	0.902821	0.930391	0.956419	0.974045
45℃	0	0.908878	0.946353	0.961898	0.986087	0.992365
53℃	0	0.760809	0.846509	0.891052	0.989424	0.996632
55℃	0	0.801198	0.873168	0.920181	0.994512	0.996417
TTTA-PAM-crRNA11
Temperature	0 min	10 min	20 min	30 min	60 min	90 min
37℃	0	0.846272	0.849247	0.873085	0.910858	0.946024
45℃	0	0.448993	0.47562	0.491785	0.679264	0.99593
53℃	0	0.123025	0.150187	0.94041	0.992139	0.997606
55℃	0	0.180863	0.926971	0.970591	0.973486	0.997842
TCCA-PAM-crRNA
Temperature	0 min	10 min	20 min	30 min	60 min	90 min
37℃	0	0.260995	0.353417	0.403642	0.492519	0.595803
45℃	0	0.207625	0.313172	0.406564	0.557293	0.565414
53℃	0	0.319521	0.38763	0.459053	0.726055	0.933061
55℃	0	0.335554	0.426572	0.426572	0.822442	0.948806
TTGG-PAM-crRNA
Temperature	0 min	10 min	20 min	30 min	60 min	90 min
37℃	0	0.12992	0.194274	0.197645	0.204725	0.232366
45℃	0	0.111621	0.154784	0.160706	0.196747	0.985491
53℃	0	0.0866032	0.114434	0.337789	0.98532	0.998824
55℃	0	0.0744856	0.075441	0.089781	0.974831	0.980479

## Sheet: Fig.4a
Time(min)	NTC				1 aM				10 aM				100 aM				1 fM
1	2117.96	2107.02	2101.01		2049.14	2058.32	2048.84		2053.05	2097.71	2121.04		2064.09	2041.39	2073.42		2082.78	2064.49	2090.66
2	2128.98	2125.85	2112.7		2059.55	2073.66	2058.52		2071.64	2122.48	2139.49		2078.89	2061.81	2084.46		2096.66	2072.89	2101.77
3	2141.84	2131.8	2117.72		2062.93	2076.84	2063.16		2077.2	2130.82	2147.81		2079.54	2067.04	2087.91		2099.62	2082.33	2113.06
4	2151.39	2138.6	2123.3		2062.51	2078.85	2071.57		2086.56	2131.28	2154.65		2089.3	2070.02	2094.21		2105.24	2082.51	2116.35
5	2164.08	2148.56	2127.34		2074.22	2090.57	2074.42		2090.66	2144.56	2169.17		2089.95	2075.23	2100.27		2117.09	2091.32	2125.96
6	2170.19	2149.17	2139.19		2079.37	2096.24	2078.57		2094.92	2153.07	2173.63		2095.36	2082.14	2111.21		2133.74	2111.61	2155.18
7	2182.45	2157.35	2144.83		2084.69	2104.62	2091.31		2105.8	2154.29	2181.14		2107.89	2091.55	2118.21		2182.17	2146.52	2191.93
8	2185.82	2163.36	2145.36		2090.32	2110.18	2092.78		2117.97	2165.39	2189.72		2127.73	2111.59	2131.94		2247.61	2203.97	2258.04
9	2188.6	2164.99	2150.92		2093.02	2116.41	2096.39		2126.75	2173.32	2204.81		2153.28	2136.36	2152.9		2343.76	2289.99	2356.17
10	2191.52	2171.72	2153.51		2101.53	2121.34	2104.42		2144.61	2189.22	2223.76		2197.58	2179.78	2172.47		2465.11	2403.47	2470.94
11	2198.69	2175.43	2157.82		2116.8	2129.8	2115.06		2166.67	2215.48	2244.86		2255.67	2225.11	2200.39		2621.27	2542.8	2617.96
12	2202.59	2182.18	2163.56		2118.51	2134.86	2126.38		2199.25	2240.35	2275.41		2326.98	2296.72	2238.32		2796.38	2702.49	2789.42
13	2210.3	2184.72	2169.37		2131.91	2150.12	2141.49		2229.65	2274.83	2304.36		2417.72	2372.34	2285.3		2992.75	2879.02	2970.64
14	2211.64	2193.75	2175.46		2146.84	2166.49	2158.38		2282.87	2310.71	2347.69		2523.11	2469.97	2337.01		3215.17	3074.65	3188.05
15	2214.32	2200.23	2180.57		2163.26	2180.56	2178.56		2333.44	2362.55	2397.65		2633.36	2576.31	2392.22		3458.11	3287.16	3409.46
16	2219.87	2204.07	2187.61		2184.22	2199.93	2200.68		2404.92	2416.19	2455.47		2765.57	2693.07	2453.91		3711.08	3519.97	3651.57
17	2224.68	2209.99	2190.66		2203.27	2222.2	2230.21		2484.02	2480.47	2517.91		2914.89	2822.76	2523.93		3985.27	3764.36	3897.57
18	2229.89	2217.49	2201.06		2229.61	2244.99	2257.09		2569.84	2549.55	2592.31		3071.99	2966.68	2603.96		4276.56	4024.41	4164.93
19	2234.88	2222.64	2205.15		2259.41	2277.85	2293.59		2669.96	2625.41	2672.83		3245.22	3123.6	2687.97		4573.3	4291.24	4433.72
20	2243.44	2227.24	2206.69		2289.2	2305.52	2326.58		2776.63	2712.73	2752.14		3423.82	3287.99	2773.71		4879.18	4565.04	4702.34
21	2249.36	2234.5	2212.08		2324.2	2341.68	2370.88		2892.28	2802.43	2848.39		3614.13	3462.52	2872.34		5194.82	4851.64	4986.28
22	2254.79	2238.15	2220.75		2355.38	2375.17	2423.32		3015.17	2903.3	2942.13		3813.99	3648.18	2969.34		5521.99	5139.29	5269.12
23	2261.87	2244.49	2223.31		2394.99	2415.82	2467.83		3155.18	3001.76	3052.9		4016.48	3833.87	3067.7		5842.87	5436.69	5566.44
24	2264.67	2254.56	2228.69		2437.89	2458.82	2528.7		3305.92	3108.28	3159.18		4230.99	4030.72	3176.14		6179.25	5733.98	5851.74
25	2272.36	2249.7	2244.15		2483.51	2506.03	2590.08		3455.95	3220.87	3276.24		4455.63	4224.06	3289.88		6496.02	6018.7	6142.1
26	2277.16	2260.13	2239.76		2524.78	2553.69	2651.53		3623.96	3339.55	3395.46		4664.22	4439.78	3400.64		6817.68	6312.37	6431.58
27	2289.27	2264.24	2247.62		2572.33	2606.3	2721.18		3789.36	3459.73	3522.97		4889.29	4641.28	3515.51		7122.66	6606.08	6713.22
28	2294.47	2271.24	2253.68		2622.58	2661.48	2786.55		3966.2	3593.6	3658.39		5120.13	4856.03	3636.76		7427.73	6896.23	6995.48
29	2304.4	2276.5	2262.4		2677.21	2721.74	2869.81		4157.69	3718.94	3793.59		5360.89	5076.18	3760.32		7733.95	7155.06	7276.22
30	2320.11	2283.42	2268.3		2729.14	2778	2942.93		4352.75	3853.87	3934.84		5586.34	5306.34	3886.36		8021.48	7424.88	7550.92
31	2324.01	2289.96	2273.65		2857.06	2927.05	3140.8		4545.77	3996.25	4079.6		5828.11	5522.53	4010.74		8297.63	7681.98	7811.53
32	2336.68	2299.51	2281.28		2921.79	3008.01	3241.45		4734.67	4085.38	4200.72		5909.87	5631.75	4068.84		8312.67	7716.3	7839.73
33	2346.97	2311.29	2291.18		2985.26	3085.64	3341.12		5023.84	4302.09	4399.52		6192.31	5913.34	4209.11		8582.77	7948.19	8100.41
34	2356.53	2314.82	2295.67		3054.41	3165.38	3436.68		5378.25	4552.41	4629.55		6506.08	6203.19	4366.06		8852.3	8208.72	8365.04
35	2373.08	2319.82	2301.91		3124.23	3250.3	3541.02		5764.15	4840.34	4896.01		6826.82	6490.81	4533.04		9114.52	8459.82	8624.97
36	2381.05	2330.77	2305.11		3190.8	3334.29	3645.75		6148.44	5127.55	5145.53		7134.96	6783.91	4703.55		9364.34	8690.06	8872.26
37	2392.5	2330.48	2307.65		3260.51	3419.69	3752.44		6562.27	5447.23	5428.97		7460.45	7072.42	4888.07		9604.48	8917.31	9120.08
38	2399.45	2336.97	2311.96		3330.63	3505.21	3853.89		6969.19	5768.97	5711.22		7759.13	7359.03	5058.18		9818.4	9131.6	9343.35
39	2409.69	2335.24	2311.41		3407.2	3598.74	3953.43		7368.91	6085.57	5996.61		8033.71	7632.22	5250.74		10020.5	9316.83	9554.33
40	2415.67	2337.62	2317.27		3477.49	3686.53	4066.3		7760.66	6420	6296.62		8323.02	7899.63	5436.54		10207.2	9501.97	9758.9
41	2424.64	2341.84	2323.76		3554.86	3787.93	4184.31		8139.99	6752.15	6593.3		8581.89	8161.18	5612.39		10379.2	9663.1	9936.57
42	2430.75	2342.76	2322.8		3628.23	3878.09	4293.7		8499.56	7066.4	6882.76		8835.94	8393.31	5795.24		10533.8	9810.02	10104.5
43	2443.31	2345.03	2326.73		3704.5	3966.8	4412.15		8839.96	7381.51	7167.47		9049.09	8622.31	5976.97		10671.9	9956.68	10254.7
44	2443.11	2348.97	2329.03		3777.48	4061.91	4523.51		9157.81	7695.63	7450.17		9262.29	8839.66	6148.16		10790.2	10067.6	10406.8
45	2454.54	2348.24	2326.9		3853.43	4162.26	4649.42		9449.63	7985.53	7719.95		9444.5	9032.12	6316.34		10905.3	10176	10528.8
46	2461.14	2351.55	2332.04		3931.21	4253.84	4768.44		9731.89	8277.07	7978.42		9636.88	9221.27	6489.71		11003.3	10282	10647.5
47	2467.55	2354.46	2335.42		4005.24	4354.35	4887.56		10004.9	8561.46	8246.98		9794.57	9397.97	6654.74		11092.1	10359.1	10757.7
48	2471.25	2358.12	2333.72		4077.29	4445.3	5012.46		10239.2	8819.47	8486.39		9938.91	9556.56	6816.28		11160.9	10437.9	10852.3
49	2482.96	2355.27	2337.22		4159.98	4540.83	5134.35		10459.5	9076.48	8731.67		10099.3	9715.84	6974.92		11230.4	10504.4	10943.3
50	2484.2	2355.64	2335.29		4237.25	4641.49	5260.44		10650.9	9306.35	8959.75		10216.9	9855.87	7112.74		11295.6	10565.8	11024.4
51	2491.15	2360.3	2341.17		4310.63	4737.66	5388.04		10849.7	9539.12	9182.43		10342.7	9985.41	7262.35		11350.7	10622.2	11090.4
52	2492.91	2360	2337.5		4392.49	4831.36	5505.57		11009.4	9759.11	9400.39		10444.8	10095	7411.82		11400.5	10667.9	11154.9
53	2505.14	2364.21	2341.93		4463.69	4927.41	5628.95		11159.4	9964.23	9579.85		10547.9	10219.5	7539.68		11437.1	10703.1	11207.9
54	2505.99	2361.39	2338.3		4542.91	5025.01	5758.34		11292.5	10155.5	9770.69		10635.7	10302.1	7670.11		11468.1	10740.7	11269.3
55	2507.72	2365.82	2338.36		4627.36	5116.23	5880.55		11406.4	10331.2	9968.51		10722.1	10397.5	7795.97		11507.4	10766.1	11312
56	2511.66	2363.43	2346.72		4714.66	5219.79	5998.74		11519.9	10497.2	10130.6		10765.8	10474.9	7918.41		11538	10799.6	11348.4
57	2520.3	2366.03	2341.57		4798.81	5319.73	6123.73		11612.2	10649.4	10293.5		10849.1	10556.5	8036.1		11550	10818	11377.6
58	2522.81	2368.04	2342.45		4870.9	5415.88	6249.31		11699.9	10813.8	10444.2		10902.8	10618.8	8151.44		11571.5	10846	11413.2
59	2528.52	2364.44	2344.69		4950.28	5518.57	6366.67		11766.2	10942.8	10582.8		10974.9	10687.8	8260.27		11597.3	10853	11435.1
60	2540.03	2372.14	2340.35		5030.1	5615.82	6481.56		11847.3	11060.3	10725.5		11005.3	10744.6	8360.83		11613	10870.9	11468.6

## Sheet: Fig.4b
Time(min)	NTC				1 aM				10 aM				100 aM				1 fM
1	2090.42	2126.66	2099.72		2114.27	2064.07	2191.46		2128.83	2104.66	2138.66		2122.93	2119.96	2122.57		2139.14	2160.55	2161.83
2	2071.41	2098.72	2071.31		2094.78	2066.99	2164.68		2101.21	2077.6	2112.89		2108.08	2103.12	2101.55		2112.7	2121.68	2127.22
3	2079.04	2106	2076.85		2104.38	2072.53	2175.52		2113.65	2084.28	2123.8		2114.05	2106.89	2107.77		2117.43	2129.81	2138.75
4	2084.44	2111.66	2080.29		2106.47	2077.01	2183.17		2119.85	2093.75	2125.11		2120.76	2114.12	2113.8		2119.51	2135.35	2142.36
5	2089.66	2119.33	2085.7		2109.72	2083.16	2192.49		2121.24	2097.63	2132.18		2121.58	2111.85	2123.34		2123.93	2137.33	2150.49
6	2095.76	2125.89	2094.27		2115.01	2084.96	2195.24		2132.09	2101.93	2133.78		2126.02	2120.72	2123.86		2132.19	2141.6	2156.62
7	2101.54	2131.16	2097.07		2120.93	2091.37	2206.21		2136.82	2106.45	2143.78		2135.47	2128.37	2129.31		2139.53	2152.76	2164.85
8	2103.97	2135.8	2103.46		2124.67	2094.88	2211.07		2144.92	2108.7	2150.09		2136.3	2134.55	2133.43		2151.56	2161.18	2170.82
9	2110.21	2137.64	2107.23		2131.23	2096.3	2212.93		2151.43	2121.44	2156.06		2144.97	2136.56	2142.36		2171.22	2177.09	2187.26
10	2114.01	2140.76	2111.04		2137.15	2108.11	2220.19		2157.7	2123.04	2161.65		2151.23	2149.48	2155.72		2193.57	2214.24	2224.42
11	2108.67	2143.23	2111.68		2137.78	2109.63	2218.67		2164.1	2127.76	2159.95		2155.14	2161.15	2169.08		2235.68	2272.22	2279.27
12	2114.05	2147.86	2116.64		2144.36	2115.21	2222.58		2168.67	2132.75	2174.3		2171.07	2177.47	2189.04		2295.85	2351.47	2352.51
13	2119.74	2149.89	2120.68		2155.49	2120.88	2227.41		2173.86	2136.31	2187.46		2178.25	2195.55	2216.13		2371.95	2450.84	2453.68
14	2125.92	2156.87	2120.76		2152.46	2121.55	2232.56		2186.91	2144.12	2188.78		2198.47	2224.88	2249.13		2463.13	2579.47	2583.14
15	2122.19	2149.67	2120.68		2156.19	2126.35	2234.03		2195.11	2149.44	2198.91		2216.43	2255.03	2291.29		2563.67	2722.78	2730.56
16	2126.67	2157.5	2124.93		2159.19	2138.07	2238.03		2206.34	2162.53	2213.76		2233.24	2294.86	2346.31		2680.48	2883.05	2902.47
17	2128.01	2157.56	2130.11		2166.36	2136.84	2241.35		2217.79	2167.43	2227.7		2258.51	2339.53	2408.53		2811.92	3057.41	3086.11
18	2130.41	2157.49	2130.57		2169.53	2145.17	2245.03		2230.49	2178.04	2242.88		2289.11	2387.12	2475.93		2945.25	3239.11	3285.66
19	2130.11	2153.64	2133.07		2178.06	2151.39	2245.95		2242	2188.32	2255.09		2323.66	2446.1	2549.87		3090.06	3439.33	3499.63
20	2133.63	2165.49	2135.81		2182.42	2154.11	2247.89		2262.31	2200.31	2269.51		2363.4	2510.3	2629.43		3253.88	3642.13	3737.18
21	2135.28	2164.34	2139.98		2190.82	2164.11	2255.75		2270.83	2209.22	2291.07		2406.33	2587.57	2715.89		3410.67	3853.46	3963.92
22	2134.64	2165.11	2142.01		2192.21	2162.68	2251.77		2289.9	2224.89	2310.04		2445.23	2661.34	2813.48		3572.44	4063.28	4208.31
23	2136.84	2168.3	2137.94		2201.99	2172.28	2257.46		2309.32	2236.44	2337.16		2493.94	2744.44	2914.76		3740.46	4273.11	4454.25
24	2141.45	2167.13	2144.22		2208.86	2180.93	2265.68		2331.27	2253.11	2352.64		2552.24	2825.35	3020.65		3910.84	4500.24	4696.26
25	2141.48	2171.87	2143.25		2214.59	2190.53	2269.43		2353.39	2265.68	2382.11		2603.79	2923.29	3135.7		4084.5	4725.61	4963.39
26	2142.83	2176.07	2147.4		2217.36	2191.53	2272.85		2376.49	2282.75	2406.86		2667.12	3019.95	3254.78		4258.53	4937.52	5206.19
27	2143.15	2174.83	2149.46		2227.25	2199.49	2275.64		2402.45	2298.34	2440.39		2732.14	3122.3	3377.71		4435.2	5154.3	5457.06
28	2145.43	2179.9	2150.77		2234.13	2210.45	2278.63		2427.64	2324.12	2470.03		2795.63	3223.4	3510.46		4609.87	5372.3	5706.23
29	2149.84	2180.18	2152.28		2246.83	2213.76	2287.14		2456.84	2335.59	2501.52		2863.42	3336.55	3638.67		4796.57	5595.95	5965.52
30	2146.39	2176.9	2155.62		2251.17	2225.09	2293.54		2485.28	2358.69	2537.66		2931.7	3454.1	3779.36		4966.43	5807.01	6208.74
31	2164.46	2192.23	2167.86		2277.97	2235.05	2311		2550.05	2424.67	2643.77		3132.11	3710.09	4081.94		5260.88	6138.77	6658.53
32	2165.36	2191.57	2170.7		2289.28	2239.16	2315		2613.08	2474.18	2713.53		3278.78	3911.61	4319.27		5476.27	6403.41	6979.32
33	2164.17	2196	2172.04		2308.34	2251.64	2328.62		2686.07	2534.39	2815.39		3440.57	4133.61	4583.09		5693.46	6661.4	7297.46
34	2171.41	2202.82	2173.14		2337.23	2262.54	2343.44		2776.6	2605.03	2916.47		3627.12	4386.26	4868.96		5913.84	6924.32	7627.2
35	2171.91	2201.74	2174.53		2358.73	2267.26	2361.17		2876.7	2684.88	3043.19		3821.67	4641.69	5166.1		6135.56	7174.36	7938.98
36	2171.65	2200.76	2179.48		2386.14	2279.05	2377.99		2987.35	2769.07	3177.92		4030.59	4910.62	5453.55		6349	7407.54	8231.41
37	2175.28	2204.49	2179.59		2414.78	2291.81	2394.02		3103.04	2858.03	3319.64		4238.06	5156.3	5757.66		6552.33	7654.23	8504.22
38	2179.02	2207.64	2179.79		2445.01	2300.85	2414.81		3234.52	2946.95	3468.02		4458.42	5437.16	6038.85		6759.3	7874.4	8777.76
39	2176.17	2206.59	2184.32		2477.86	2310.69	2438.39		3369.63	3053.17	3636.68		4679.75	5705.36	6345.88		6949.61	8083.43	9029.77
40	2181.84	2205.82	2185.27		2513.57	2321.64	2461.36		3502.32	3154.23	3797.32		4902.79	5963.92	6624.11		7138.3	8298.58	9247.54
41	2181.17	2208.35	2188.79		2537.74	2337.68	2482.78		3653.63	3257.59	3963.76		5129.91	6223.82	6902.39		7328.11	8491.14	9476.74
42	2177.75	2205.75	2184.65		2575.14	2348.92	2512.24		3805.34	3370.06	4146.7		5361.76	6490.17	7181.87		7505.97	8689.61	9693.86
43	2182.6	2208.45	2186.24		2607.6	2360.26	2536.27		3962.51	3486.09	4330.37		5604.01	6736.47	7462.05		7687.39	8860.66	9878.99
44	2185.34	2213.49	2186.8		2634.91	2370.54	2562.47		4127.69	3603.61	4511.43		5839.4	6988.26	7700.06		7843.14	9034.49	10052.5
45	2180.57	2207.78	2189.76		2668.3	2389.07	2597.53		4292.39	3723.13	4703.02		6076.54	7218.97	7955.17		8001.07	9191.64	10214.2
46	2186.36	2214.97	2191.78		2697.48	2401.28	2627.05		4452.47	3845.44	4893.45		6314.91	7455.99	8180.81		8168.81	9350.52	10378.9
47	2185.58	2214.91	2193.01		2727.11	2416.46	2655.14		4627.08	3974.72	5084.53		6556.39	7690.09	8399.82		8322.26	9495.66	10517.2
48	2187.02	2216.75	2195.48		2752.64	2426.8	2690.84		4795.46	4103.33	5277.05		6782.73	7896.88	8638.22		8458.81	9637.39	10651.6
49	2184.22	2213.87	2196.73		2782.47	2446.08	2726.86		4959.64	4233.55	5475.66		7012.39	8087.62	8834.76		8599.54	9761.28	10773
50	2188.35	2220.46	2198.32		2804.08	2460.47	2768.73		5128.78	4358.18	5668.29		7215.99	8293.18	9021.81		8726.33	9879.58	10881.5
51	2190.69	2220.62	2201.44		2830.41	2475.92	2806.38		5296.06	4504.05	5856.44		7437.92	8481.98	9224		8861.39	10003	10989.2
52	2190.37	2222.41	2200.14		2858.36	2493.15	2855.73		5469.77	4647.69	6053.68		7631.87	8660.77	9384.08		8978.47	10100	11066.6
53	2191.7	2222.67	2199.32		2880.9	2506.98	2898.41		5629.43	4783.44	6248.92		7829.9	8838.08	9554.94		9086.62	10200.3	11158.2
54	2196.53	2223.41	2201.78		2908.56	2523.15	2941.67		5793.07	4930.9	6435.31		8007.39	8991.75	9693.65		9199.87	10290.1	11230.6
55	2191.97	2227.99	2200.59		2935.79	2543.35	2993.35		5955.65	5078.85	6622.79		8185.9	9154.3	9849.94		9293.21	10381.6	11297.7
56	2190.34	2224.64	2201.84		2963.16	2562.36	3044.14		6109.66	5222	6808.35		8334.99	9277.7	9970.63		9394.48	10454	11354.1
57	2195.52	2222.48	2202.11		2995.92	2571.78	3099.97		6272.14	5379.27	6994.04		8497.34	9417.06	10093.1		9491.6	10532.5	11401
58	2195.59	2219.87	2206.99		3031.78	2591.97	3156.53		6422.44	5531.66	7179.23		8653.52	9552.56	10209.3		9573.94	10615.4	11459.6
59	2196.28	2228.72	2204.73		3075.18	2616.47	3212.81		6571.13	5693.88	7360.23		8820.87	9652.96	10330.6		9651.46	10673.5	11504.4
60	2197.43	2230.82	2206.11		3123.99	2632.48	3271.55		6722.55	5847.91	7538.75		8973.14	9777.7	10437.8		9745.81	10739	11533.4
	2197.81	2225.5	2203.43		3175.68	2656.15	3332.49		6869.9	6009.44	7709.8		9085.3	9888.13	10519.7		9817.55	10789.2	11573.3
	2199.03	2229.15	2206.03		3227.24	2678.5	3395.58		7009.57	6169.89	7887.61		9222.99	9969.19	10619		9883.1	10842.3	11606.7
	2202.08	2232.39	2208.35		3286.57	2695.93	3455.4		7144.63	6332.44	8049.8		9355.08	10059.5	10685.4		9962.16	10883.7	11634.5
	2199.9	2226.38	2206.2		3353.64	2718.69	3520.29		7287.6	6486.74	8200.88		9442.34	10145.3	10737.5		10022.9	10921.6	11657.6
	2198.68	2226.82	2207.86		3420.21	2738.25	3576.83		7414.41	6645.63	8366.25		9545	10234	10814.9		10081.2	10967.2	11664.8
	2202.16	2232.72	2214.02		3486.28	2764.47	3646.41		7551.58	6804.94	8513.58		9642.08	10291.2	10887.1		10122.2	10999.8	11690.7
	2203.7	2230.07	2213		3558.46	2780.86	3713.47		7686.24	6954.9	8668.25		9738.89	10371.4	10940.6		10184.4	11044.6	11709.4
	2204.71	2231.36	2211.06		3637.55	2809.17	3779.8		7805.51	7105.39	8812.5		9843.94	10436.8	11002.2		10236.5	11072.2	11728.3
	2204.16	2228.84	2214.15		3721.74	2838.45	3851.93		7940.58	7260.24	8949.09		9914.8	10499.4	11042.3		10272.6	11092	11741.2
	2203.77	2232.95	2214.54		3798.73	2862.26	3918.93		8070.16	7410.97	9087.16		9993.42	10552.5	11088		10330.5	11126.3	11749.3
	2206.75	2239.02	2213.64		3883.94	2888.42	3989.61		8198.1	7558.17	9227.46		10065.3	10605.3	11116.2		10366.6	11150	11762.2
	2204.31	2229.86	2214.29		3971.43	2915.3	4057.61		8329.36	7699.29	9354.22		10129.8	10657.4	11136.9		10396.7	11181.2	11769.8
	2207.36	2236.06	2212.65		4052.08	2939.57	4132.7		8453.83	7836.18	9475.03		10213.4	10680.8	11178.7		10435.1	11185	11765.4
	2205.54	2236.36	2214.26		4150.48	2970.76	4207.02		8579.57	7981.93	9596.09		10280.5	10717.7	11205.6		10470	11208.1	11777.7
	2210.46	2235.98	2218.59		4232.87	3006.78	4280.47		8711.04	8097.06	9715.28		10330.8	10743.8	11242.2		10501.6	11221.8	11793.9
	2208.21	2232.78	2213.45		4332.57	3041.91	4355.89		8836.64	8230.25	9822.96		10386.4	10798.3	11255.4		10540	11234.4	11802
	2208.84	2240.28	2218.81		4425.54	3066.86	4427		8969.32	8359.03	9936.34		10410.8	10812.7	11302.9		10569	11248.7	11799.9
	2205.75	2236.43	2215.39		4526.76	3103.29	4505.23		9099.79	8489.35	10040.6		10481.1	10854.7	11320.9		10588.9	11262.8	11800.8
	2213.11	2237.27	2214.02		4613.44	3134.42	4578.77		9220.85	8620.66	10139.7		10507.2	10865.4	11333		10616	11283.5	11796.9
	2214.91	2240.53	2218.86		4717.62	3172.7	4661.8		9339.01	8744.49	10238.8		10556.4	10886.4	11345.6		10640.5	11291.1	11820.5
	2211.22	2239.18	2212.09		4806.88	3205.5	4736.23		9457.33	8859.31	10327.3		10617.7	10904.8	11362.4		10668.8	11303.9	11824
	2212.6	2238.65	2209.98		4913.04	3241.01	4815.26		9585.26	8970.11	10421.3		10628.8	10919.5	11378.6		10675.8	11303.1	11810.9
	2213.7	2233.93	2207.99		5007.92	3273.21	4895.1		9694.23	9073.19	10500.8		10657.5	10945.8	11373.5		10709.6	11318.2	11829.9
	2214.56	2243.81	2204.28		5100.87	3310.2	4967.25		9818.09	9196.69	10585.1		10698.7	10942.8	11388.9		10726.9	11334.1	11806.4
	2213.08	2236.49	2204.08		5209.6	3347.65	5044.91		9934.61	9289.22	10670.5		10741.1	10945.3	11403.2		10747.9	11329.4	11821.6
	2210.92	2234.71	2205.02		5302.73	3382.39	5125.76		10049.6	9391.02	10734.2		10751.7	10983.6	11400.7		10760.4	11320.9	11825.2
	2214.43	2241.98	2204.43		5398.14	3412.6	5203.1		10151.4	9492.01	10808.1		10777	10992.5	11426.7		10766.5	11343.5	11828.6
	2215.89	2240.86	2206.79		5494.97	3450.67	5279.83		10250.2	9588.2	10873.3		10796.4	11020	11426		10782.5	11344.5	11831.3
	2213.8	2240.05	2206.68		5597.26	3482.47	5358.23		10355.3	9686.62	10933.2		10808.2	11022.6	11428.8		10803.2	11351.1	11828.4
	2214.48	2239.93	2207.8		5690.09	3522.71	5432.26		10450.1	9774.03	10993.2		10836.5	11025.9	11455.9		10811.5	11359.3	11830.3
	2215.14	2241.19	2207.9		5786.73	3548.5	5515.08		10550	9865.06	11054		10854.3	11024.8	11456.4		10824.4	11364.6	11825.6

[truncated: 47 more sheets: Fig.4c, Fig.4d, Fig.4e, Fig.4f, Fig.4h, Fig.4i, Fig.4j, Fig.4k, Fig.5b, Fig.5c, Fig.5d, Fig.5f, Fig.5g, Fig.5h, Fig.5j, Fig.6c, Fig.6d, Fig.S2a, Fig.S2b, Fig.S2c …]
